# Supplementary material for: Occurrence of the Colistin Resistance Gene mcr-1 and Additional Antibiotic Resistance Genes in ESBL/AmpC-Producing Escherichia coli from Poultry in Lebanon: A Nationwide Survey
Source: Microbiol Spectr. 2021 Sep 8;9(2):e00025-21. doi: 10.1128/Spectrum.00025-21 (PMC8557922; doi:10.1128/Spectrum.00025-21)
Supplement: SUPPLEMENTAL FILE 2 — Supplemental material. Download Spectrum.00025-21-s0002.xlsx, XLSX file, 0.1 MB [file spectrum.00025-21-s0002.xlsx]

## Sheet: Sheet2
Row Labels	Count of Antibiotiques
Amoxicilline + Tylosin + Colistine	11
Amoxicilline +Colistine	20
Amoxicilline +Colistine+ Tilmicosin	11
Cephalexine, Doxycycline, Ciprofloxacine, Colistine, Ampicilline, Amoxicilline, Tilmicosine phosphate, Florfenicole	30
Cephalexine, Gentamicine, Doxycycline	90
Cephalexine, Gentamicine, Doxycycline, Cirpofloxacine, Amoxicilline, Ampicilline Trimethoprime+Sulfametoxazol, Colistine	30
Cephalexine, Gentamicine, Doxycycline, Cirpofloxacine, Ampicilline, Amoxicilline, Colistine	30
Cephalexine, Gentamicine, Doxycycline, Cirpofloxacine, Ampicilline, Amoxicilline, Thrimetoprime+Sulfametoxazol, Colistine	60
Cephalexine, Gentamicine, Doxycycline, Cirpofloxacine, Trimethoprime+Sulfametoxazol, Colistine	30
Ciprofloxacine	30
Ciprofloxacine, Colistine, Florfenicol, Gentamicine, Doxycycline	30
Ciprofloxacine, Tilmicosine	30
Clamoxyl (amoxicilline)+ Colistine+ Neomycine+Erythromycine	31
Doxacycline + Gentamycine	10
Doxycycline	150
Doxycycline, Ciprofloxacine	30
Doxycycline, Ciprofloxacine	30
Doxycycline, Ciprofloxacine, Gentamicine	30
Doxycycline, Ciprofloxacine, Gentamicine, Trimethoprime+Sulfametoxazol	60
Doxycycline, Cirpofloxacine, Thrimetoprime+Sulfametoxazol, Colistine	59
Doxycycline, Colistine, Gentamicine, Ciprofloxacine	30
Doxycycline, Colistine, Gentamicine, Ciprofloxacine, Trimethoprime+ Sulfametoxazol	30
Doxycycline, Colistine, Gentamicine, Ciprofloxacine,Tilmicosine	30
Doxycycline, Gentamicine, Trimethoprime+Sulfametoxazol, Cirpofloxacine	30
Doxycycline, Tilmicosine, Colistine	30
Doxycycline, Tilmicosine, Colistine, Ciprofloxacine	30
Enrofloxacine, Colistine, Gentamycine, Amoxicilline, Tylmicosine, Doxycycline, Trimethoprime	90
Florphenicole, Gentamicine, Colistine, Doxycycline	59
Gentamicine + Colistine + Amoxicilline + Doxycycline (tetracycline)	19
Gentamicine, Doxycycline, Amoxicilline	30
Gentamicine, Doxycycline, Ciprofloxacine	60
Gentamicine, Doxycycline, Florphenicole, Trimethoprime+Sulfametoxazol, Tetracycline	30
Gentamicine, Doxycycline, Tilmicosine, Florphenicole, Colistine	30
Trimethoprime + Sulfadiazine + Enrofloxacine+ Gentamicine+ Colistine	9
Tylosin + Cefpodoxime + Spiramycin + Ciprofloxacine + Gentamycine + Colistine + Doxacycline + Amoxicilline	49
(blank)
Grand Total	1358

## Sheet: SORTING
Initial Antibio	Antibio + Sorted	Antibio+Sorted+Fixed
Amoxicilline + Tylosin + Colistine	Amoxicilline, Colistine, Tylosin	Amoxicilline, Colistine, Tylosine
Amoxicilline +Colistine	Amoxicilline, Colistine	Amoxicilline, Colistine
Amoxicilline +Colistine+ Tilmicosin	Amoxicilline, Colistine, Tilmicosin	Amoxicilline, Colistine, Tilmicosine
Cephalexine, Doxycycline, Ciprofloxacine, Colistine, Ampicilline, Amoxicilline, Tilmicosine phosphate, Florfenicole	Amoxicilline, Ampicilline, Cephalexine, Ciprofloxacine, Colistine, Doxycycline, Florfenicole, Tilmicosine phosphate	Amoxicilline, Ampicilline, Cephalexine, Ciprofloxacine, Colistine, Doxycycline, Florfenicol, Tilmicosine
Cephalexine, Gentamicine, Doxycycline	Cephalexine, Doxycycline, Gentamicine	Cephalexine, Doxycycline, Gentamicine
Cephalexine, Gentamicine, Doxycycline, Cirpofloxacine, Amoxicilline, Ampicilline Trimethoprime+Sulfametoxazol, Colistine	Amoxicilline, Ampicilline Trimethoprime, Sulfametoxazol, Cephalexine, Cirpofloxacine, Colistine, Doxycycline, Gentamicine	Amoxicilline, Ampicilline,Cephalexine, Ciprofloxacine, Colistine, Doxycycline, Gentamicine, Trimethoprime&sulfaméthoxazole
Cephalexine, Gentamicine, Doxycycline, Cirpofloxacine, Ampicilline, Amoxicilline, Colistine	Amoxicilline, Ampicilline, Cephalexine, Cirpofloxacine, Colistine, Doxycycline, Gentamicine	Amoxicilline, Ampicilline, Cephalexine, Ciprofloxacine, Colistine, Doxycycline, Gentamicine
Cephalexine, Gentamicine, Doxycycline, Cirpofloxacine, Ampicilline, Amoxicilline, Thrimetoprime+Sulfametoxazol, Colistine	Amoxicilline, Ampicilline, Cephalexine, Cirpofloxacine, Colistine, Doxycycline, Gentamicine, Thrimetoprime, Sulfametoxazol	Amoxicilline, Ampicilline, Cephalexine, Ciprofloxacine, Colistine, Doxycycline, Gentamicine, Trimethoprime&sulfaméthoxazole
Cephalexine, Gentamicine, Doxycycline, Cirpofloxacine, Trimethoprime+Sulfametoxazol, Colistine	Cephalexine, Cirpofloxacine, Colistine, Doxycycline, Gentamicine, Trimethoprime, Sulfametoxazol	Cephalexine, Ciprofloxacine, Colistine, Doxycycline, Gentamicine, Trimethoprime&sulfaméthoxazole
Ciprofloxacine	Ciprofloxacine	Ciprofloxacine
Ciprofloxacine, Colistine, Florfenicol, Gentamicine, Doxycycline	Ciprofloxacine, Colistine, Doxycycline, Florfenicol, Gentamicine	Ciprofloxacine, Colistine, Doxycycline, Florfenicol, Gentamicine
Ciprofloxacine, Tilmicosine	Ciprofloxacine, Tilmicosine	Ciprofloxacine, Tilmicosine
Clamoxyl (amoxicilline)+ Colistine+ Neomycine+Erythromycine	Clamoxyl (amoxicilline), Colistine, Erythromycine, Neomycine	Amoxicilline, Colistine, Erythromycine, Neomycine
Doxacycline + Gentamycine	Doxacycline, Gentamycine	Doxycycline, Gentamicine
Doxycycline	Doxycycline	Doxycycline
Doxycycline, Ciprofloxacine	Ciprofloxacine, Doxycycline	Ciprofloxacine, Doxycycline
Doxycycline, Ciprofloxacine	Ciprofloxacine, Doxycycline	Ciprofloxacine, Doxycycline
Doxycycline, Ciprofloxacine, Gentamicine	Ciprofloxacine, Doxycycline, Gentamicine	Ciprofloxacine, Doxycycline, Gentamicine
Doxycycline, Ciprofloxacine, Gentamicine, Trimethoprime+Sulfametoxazol	Ciprofloxacine, Doxycycline, Gentamicine, Trimethoprime, Sulfametoxazol	Ciprofloxacine, Doxycycline, Gentamicine, Trimethoprime&sulfaméthoxazole
Doxycycline, Cirpofloxacine, Thrimetoprime+Sulfametoxazol, Colistine	Cirpofloxacine, Colistine, Doxycycline, Thrimetoprime, Sulfametoxazol	Ciprofloxacine, Colistine, Doxycycline, Trimethoprime&sulfaméthoxazole
Doxycycline, Colistine, Gentamicine, Ciprofloxacine	Ciprofloxacine, Colistine, Doxycycline, Gentamicine	Ciprofloxacine, Colistine, Doxycycline, Gentamicine
Doxycycline, Colistine, Gentamicine, Ciprofloxacine, Trimethoprime+ Sulfametoxazol	Ciprofloxacine, Colistine, Doxycycline, Gentamicine, Trimethoprime, Sulfametoxazol	Ciprofloxacine, Colistine, Doxycycline, Gentamicine, Trimethoprime&sulfaméthoxazole
Doxycycline, Colistine, Gentamicine, Ciprofloxacine,Tilmicosine	Ciprofloxacine, Colistine, Doxycycline, Gentamicine, Tilmicosine	Ciprofloxacine, Colistine, Doxycycline, Gentamicine, Tilmicosine
Doxycycline, Gentamicine, Trimethoprime+Sulfametoxazol, Cirpofloxacine	Cirpofloxacine, Doxycycline, Gentamicine, Trimethoprime, Sulfametoxazol	Ciprofloxacine, Doxycycline, Gentamicine, Trimethoprime&sulfaméthoxazole
Doxycycline, Tilmicosine, Colistine	Colistine, Doxycycline, Tilmicosine	Colistine, Doxycycline, Tilmicosine
Doxycycline, Tilmicosine, Colistine, Ciprofloxacine	Ciprofloxacine, Colistine, Doxycycline, Tilmicosine	Ciprofloxacine, Colistine, Doxycycline, Tilmicosine
Enrofloxacine, Colistine, Gentamycine, Amoxicilline, Tylmicosine, Doxycycline, Trimethoprime	Amoxicilline, Colistine, Doxycycline, Enrofloxacine, Gentamycine, Trimethoprime, Tylmicosine	Amoxicilline, Colistine, Doxycycline, Enrofloxacine, Gentamicine, Tilmicosine, Trimethoprime&sulfaméthoxazole
Florphenicole, Gentamicine, Colistine, Doxycycline	Colistine, Doxycycline, Florphenicole, Gentamicine	Colistine, Doxycycline, Florfenicol, Gentamicine
Gentamicine + Colistine + Amoxicilline + Doxycycline (tetracycline)	Amoxicilline, Colistine, Doxycycline (tetracycline), Gentamicine	Amoxicilline, Colistine, Doxycycline, Gentamicine
Gentamicine, Doxycycline, Amoxicilline	Amoxicilline, Doxycycline, Gentamicine	Amoxicilline, Doxycycline, Gentamicine
Gentamicine, Doxycycline, Ciprofloxacine	Ciprofloxacine, Doxycycline, Gentamicine	Ciprofloxacine, Doxycycline, Gentamicine
Gentamicine, Doxycycline, Florphenicole, Trimethoprime+Sulfametoxazol, Tetracycline	Doxycycline, Florphenicole, Gentamicine, Tetracycline, Trimethoprime, Sulfametoxazol	Doxycycline, Florfenicol, Gentamicine, Tetracycline, Trimethoprime&sulfaméthoxazole
Gentamicine, Doxycycline, Tilmicosine, Florphenicole, Colistine	Colistine, Doxycycline, Florphenicole, Gentamicine, Tilmicosine	Colistine, Doxycycline, Florfenicol, Gentamicine, Tilmicosine
Trimethoprime + Sulfadiazine + Enrofloxacine+ Gentamicine+ Colistine	Colistine, Enrofloxacine, Gentamicine, Sulfadiazine, Trimethoprime	Colistine, Enrofloxacine, Gentamicine, Sulfadiazine, Trimethoprime&sulfaméthoxazole
Tylosin + Cefpodoxime + Spiramycin + Ciprofloxacine + Gentamycine + Colistine + Doxacycline + Amoxicilline	Amoxicilline, Cefpodoxime, Ciprofloxacine, Colistine, Doxacycline, Gentamycine, Spiramycin, Tylosin	Amoxicilline, Cefpodoxime, Ciprofloxacine, Colistine, Doxycycline, Gentamicine, Spiramycin, Tylosine
ANTIBIO SORTED_before Fix
Amoxicilline, Colistine, Tylosin
Amoxicilline, Colistine
Amoxicilline, Colistine, Tilmicosin
Amoxicilline, Ampicilline, Cephalexine, Ciprofloxacine, Colistine, Doxycycline, Florfenicole, Tilmicosine phosphate
Cephalexine, Doxycycline, Gentamicine
Amoxicilline, Ampicilline Trimethoprime, Sulfametoxazol, Cephalexine, Cirpofloxacine, Colistine, Doxycycline, Gentamicine
Amoxicilline, Ampicilline, Cephalexine, Cirpofloxacine, Colistine, Doxycycline, Gentamicine
Amoxicilline, Ampicilline, Cephalexine, Cirpofloxacine, Colistine, Doxycycline, Gentamicine, Thrimetoprime, Sulfametoxazol
Cephalexine, Cirpofloxacine, Colistine, Doxycycline, Gentamicine, Trimethoprime, Sulfametoxazol
Ciprofloxacine
Ciprofloxacine, Colistine, Doxycycline, Florfenicol, Gentamicine
Ciprofloxacine, Tilmicosine
Clamoxyl (amoxicilline), Colistine, Erythromycine, Neomycine
Doxacycline, Gentamycine
Doxycycline
Ciprofloxacine, Doxycycline
Ciprofloxacine, Doxycycline
Ciprofloxacine, Doxycycline, Gentamicine
Ciprofloxacine, Doxycycline, Gentamicine, Trimethoprime, Sulfametoxazol
Cirpofloxacine, Colistine, Doxycycline, Thrimetoprime, Sulfametoxazol
Ciprofloxacine, Colistine, Doxycycline, Gentamicine
Ciprofloxacine, Colistine, Doxycycline, Gentamicine, Trimethoprime, Sulfametoxazol
Ciprofloxacine, Colistine, Doxycycline, Gentamicine, Tilmicosine
Cirpofloxacine, Doxycycline, Gentamicine, Trimethoprime, Sulfametoxazol
Colistine, Doxycycline, Tilmicosine
Ciprofloxacine, Colistine, Doxycycline, Tilmicosine
Amoxicilline, Colistine, Doxycycline, Enrofloxacine, Gentamycine, Trimethoprime, Tylmicosine
Colistine, Doxycycline, Florphenicole, Gentamicine
Amoxicilline, Colistine, Doxycycline (tetracycline), Gentamicine
Amoxicilline, Doxycycline, Gentamicine
Ciprofloxacine, Doxycycline, Gentamicine
Doxycycline, Florphenicole, Gentamicine, Tetracycline, Trimethoprime, Sulfametoxazol
Colistine, Doxycycline, Florphenicole, Gentamicine, Tilmicosine
Colistine, Enrofloxacine, Gentamicine, Sulfadiazine, Trimethoprime
Amoxicilline, Cefpodoxime, Ciprofloxacine, Colistine, Doxacycline, Gentamycine, Spiramycin, Tylosin
ANTIBIO INDIVIDUAL_Before Fix	ANTIBIO INDIVIDUAL_After Fix
Amoxicilline	Amoxicilline
Ampicilline	Ampicilline
Ampicilline Trimethoprime	Cefpodoxime
Cefpodoxime	Cephalexine
Cephalexine	Ciprofloxacine
Ciprofloxacine	Colistine
Cirpofloxacine	Doxycycline
Clamoxyl (amoxicilline)	Enrofloxacine
Colistine	Erythromycine
Doxacycline	Florfenicol
Doxycycline	Gentamicine
Doxycycline (tetracycline)	Neomycine
Enrofloxacine	Spiramycin
Erythromycine	Sulfadiazine
Florfenicol	Tetracycline
Florfenicole	Tilmicosine
Florphenicole	Trimethoprime&sulfaméthoxazole
Gentamicine	Tylosine
Gentamycine
Neomycine
Spiramycin
Sulfadiazine
Sulfametoxazol
Tetracycline
Thrimetoprime
Tilmicosin
Tilmicosine
Tilmicosine phosphate
Trimethoprime
Tylmicosine
Tylosin

## Sheet:  S1_Farms Metadata
TABLE S1 Farm metadata
Farm ID	Region	Feeding	Food additive	Broiler age at sampling	Administered antibiotics	Antibiotic treatment duration (days)	Reasons of antibiotic usage
A1	Akkar	Soybeans, Corn, yeast	Vitamines, Amino acids, Fish oil	30 days	Amoxicillin, Ampicillin, Cephalexin, Ciprofloxacin, Colistin, Doxycycline, Gentamicin, Trimethoprime/sulfamethoxazole	6	Prevention & Cure
A2	Akkar	Soybeans, Corn, yeast	Vitamines, Amino acids, Fish oil	28 days	Amoxicillin, Ampicillin, Cephalexin, Ciprofloxacin, Colistin, Doxycycline, Gentamicin	6	Prevention & Cure
A3	Akkar	Soybeans, Corn, yeast	Vitamines, Amino acids, Fish oil	32 days	Amoxicillin, Ampicillin, Cephalexin, Ciprofloxacin, Colistin, Doxycycline, Florfenicol, Tilmicosin	3	Prevention & Cure
A4	Akkar	Soybeans, Corn, yeast	Vitamines	15 days	Ciprofloxacin, Colistin, Doxycycline, Florfenicol, Gentamicin	6	Prevention & Cure
A5	Akkar	Soybeans, Corn	Vitamines	34 days	Colistin, Doxycycline, Tilmicosin	6	Prevention & Cure
A6	Akkar	Soybeans, Corn	Vitamines	30 days	Ciprofloxacin, Colistin, Doxycycline, Tilmicosin	5	Prevention & Cure
Bb1	Baalbeck	Soybeans, Corn, yeast	Vitamines	30 days	Colistin, Doxycycline, Florfenicol, Gentamicin	10	Prevention & Cure
Bb2	Baalbeck	Soybeans, Corn, yeast	Vitamines	30 days	Colistin, Doxycycline, Florfenicol, Gentamicin	10	Prevention & Cure
Bb3	Baalbeck	Soybeans, Corn, yeast	Vitamines	30 days	Ciprofloxacin, Colistin, Doxycycline, Trimethoprime/sulfamethoxazole	30	Prevention & Cure
Bb4	Baalbeck	Soybeans, Corn, yeast	Vitamines	31 days	Ciprofloxacin, Colistin, Doxycycline, Trimethoprime/sulfamethoxazole	30	Prevention & Cure
B1	Beqaa	Soybeans, Corn, yeast	Vitamines	40 days	Colistin, Doxycycline, Florfenicol, Gentamicin, Tilmicosin	10	Prevention & Cure
B2	Beqaa	Soybeans, Corn, yeast	Vitamines	38 days	Ciprofloxacin, Doxycycline, Gentamicin	10	Prevention & Cure
B3	Beqaa	Soybeans, Corn, yeast	Vitamines, Fish oil	33 days	Amoxicillin, Doxycycline, Gentamicin	5	Prevention & Cure
B4	Beqaa	Soybeans, Corn, yeast	Vitamines, Fish oil	13 days	Ciprofloxacin, Doxycycline	10	Prevention & Cure
B5	Beqaa	Soybeans, Corn	Vitamines	41 days	Doxycycline	5	Prevention & Cure
B6	Beqaa	Soybeans, Corn, yeast	Vitamines	45 days	Amoxicillin, Ampicillin, Cephalexin, Ciprofloxacin, Colistin, Doxycycline, Gentamicin, Trimethoprime/sulfamethoxazole	10	Prevention & Cure
B7	Beqaa	Soybeans, Corn, yeast	Vitamines, Fish oil	16 days	Ciprofloxacin, Doxycycline, Gentamicin, Trimethoprime/sulfamethoxazole	5	Prevention & Cure
B8	Beqaa	Soybeans, Corn, yeast	Vitamines	27 days	Doxycycline	5	Prevention & Cure
M1	Mount Lebanon	Soybeans, Corn, yeast	Vitamines	18 days	Doxycycline, Florfenicol, Gentamicin, Tetracycline, Trimethoprime/sulfamethoxazole	5	Prevention & Cure
M2	Mount Lebanon	Soybeans, Corn, yeast	Vitamines	29 days	Ciprofloxacin, Doxycycline, Gentamicin	3	Prevention & Cure
M3	Mount Lebanon	Soybeans, Corn, yeast	Vitamines, Fish oil	20 days	Ciprofloxacin, Doxycycline	5	Prevention & Cure
M4	Mount Lebanon	Soybeans, Corn, yeast	Vitamines, Fish oil	20 days	Ciprofloxacin, Doxycycline, Gentamicin	5	Prevention & Cure
M5	Mount Lebanon	Soybeans, Corn, yeast	Vitamines, Amino acids, Fish oil	12 days	Ciprofloxacin, Tilmicosin	5	Prevention & Cure
M6	Mount Lebanon	Soybeans, Corn, yeast	Vitamines, Amino acids, Fish oil	23 days	Cephalexin, Ciprofloxacin, Colistin, Doxycycline, Gentamicin, Trimethoprime/sulfamethoxazole	3	Prevention & Cure
M7*	Mount Lebanon	Soybeans, Corn, yeast	Vitamines, Amino acids, Fish oil	17 days	-	-	Cure (only in case of infection)
M8	Mount Lebanon	Soybeans, Corn, yeast	Vitamines	45 days	Ciprofloxacin, Doxycycline, Gentamicin, Trimethoprime/sulfamethoxazole	10	Prevention & Cure
M9	Mount Lebanon	Soybeans, Corn, yeast	Vitamines, Amino acids, Fish oil	42 days	Ciprofloxacin, Doxycycline, Gentamicin, Trimethoprime/sulfamethoxazole	10	Prevention & Cure
N1	Nabatieh	Soybeans, Corn, yeast	Vitamines, Amino acids, Fish oil	17 days	Amoxicillin, Colistin, Doxycycline, Enrofloxacin, Gentamicin, Tilmicosin, Trimethoprime/sulfamethoxazole	10	Prevention & Cure
N2	Nabatieh	Soybeans, Corn, yeast	Vitamines, Amino acids, Fish oil	28 days	Amoxicillin, Colistin, Doxycycline, Enrofloxacin, Gentamicin, Tilmicosin, Trimethoprime/sulfamethoxazole	10	Prevention & Cure
N3	Nabatieh	Soybeans, Corn, yeast	Vitamines, Amino acids, Fish oil	25 days	Amoxicillin, Colistin, Doxycycline, Enrofloxacin, Gentamicin, Tilmicosin, Trimethoprime/sulfamethoxazole	15	Prevention & Cure
ND1	North	Soybeans, Corn, yeast	Vitamines, Amino acids, Fish oil	30 days	Cephalexin, Doxycycline, Gentamicin	3	Prevention & Cure
ND2	North	Soybeans, Corn, yeast	Vitamines, Amino acids, Fish oil	30 days	Cephalexin, Doxycycline, Gentamicin	3	Prevention & Cure
ND3	North	Soybeans, Corn, yeast	Vitamines, Amino acids, Fish oil	32 days	Cephalexin, Doxycycline, Gentamicin	3	Prevention & Cure
ND4	North	Soybeans, Corn, yeast	Vitamines, Amino acids, Fish oil	13 days	Ciprofloxacin	3	Prevention & Cure
ND5	North	Soybeans, Corn	Vitamines	24 days	Doxycycline	5	Prevention & Cure
ND6	North	Soybeans, Corn	Vitamines	15 days	Doxycycline	5	Prevention & Cure
ND7	North	Soybeans, Corn	Vitamines	25days	Doxycycline	5	Prevention & Cure
ND8	North	Soybeans, Corn, yeast	Vitamines, Amino acids	37 days	Ciprofloxacin, Colistin, Doxycycline, Gentamicin	6	Prevention & Cure
ND9	North	Soybeans, Corn, yeast	Vitamines, Amino acids	32 days	Ciprofloxacin, Colistin, Doxycycline, Gentamicin, Trimethoprime/sulfamethoxazole	10	Prevention & Cure
ND10	North	Soybeans, Corn, yeast	Vitamines, Amino acids	30 days	Ciprofloxacin, Colistin, Doxycycline, Gentamicin, Tilmicosin	6	Prevention & Cure
S1	South	Soybeans	Vitamines	10 days	Amoxicillin, Colistin	10	Prevention & Cure
S2	South	Soybeans	Vitamines	21 days	Amoxicillin, Colistin	10	Prevention & Cure
S3	South	Soybeans	Vitamines	12 days	Amoxicillin, Colistin, Tilmicosin	30	Prevention & Cure
S4	South	Soybeans	Vitamines, Calcium, Fish oil	23 days	Amoxicillin, Colistin, Erythromycin, Neomycine	15	Prevention & Cure
S5	South	Soybeans	Vitamines, Calcium, Fish oil	24 days	Amoxicillin, Colistin, Erythromycin, Neomycine	15	Prevention & Cure
S6	South	Soybeans	Vitamines, Calcium, Fish oil	25 days	Amoxicillin, Colistin, Erythromycin, Neomycine	15	Prevention & Cure
S7	South	Soybeans	Vitamines, Calcium, Fish oil	10 days	Colistin, Enrofloxacin, Gentamicin, Sulfadiazine, Trimethoprime/sulfamethoxazole	15	Prevention & Cure
S8	South	Soybeans	Vitamines	17 days	Amoxicillin, Colistin, Doxycycline, Gentamicin	10	Prevention & Cure
S9*	South	Soybeans	Vitamines	28 days	-	-	Cure (only in case of infection)
S10	South	Soybeans	Vitamines	39 days	Amoxicillin, Colistin, Tylosin	30	Prevention & Cure
S11	South	Soybeans	Vitamines	20 days	Doxycycline, Gentamicin	20	Prevention & Cure
S12	South	Soybeans, Corn, yeast	Vitamines, Amino acids, Fish oil	21 days	Amoxicillin, Cefpodoxime, Ciprofloxacin, Colistin, Doxycycline, Gentamicin, Spiramycin, Tylosin	12	Prevention & Cure
S13	South	Soybeans, Corn, yeast	Vitamines, Amino acids, Fish oil	10 days	Amoxicillin, Cefpodoxime, Ciprofloxacin, Colistin, Doxycycline, Gentamicin, Spiramycin, Tylosin	25	Prevention & Cure
S14*	South	Soybeans, Corn, yeast	Vitamines, Amino acids, Fish oil	13 days	-	-	Cure (only in case of infection)
S15*	South	Soybeans, Corn, yeast	Vitamines, Amino acids	24 days	-	-	Cure (only in case of infection)
S16	South	Soybeans, Corn, yeast	Vitamines, Amino acids, Fish oil	15 days	Amoxicillin, Cefpodoxime, Ciprofloxacin, Colistin, Doxycycline, Gentamicin, Spiramycin, Tylosin	15	Prevention & Cure
*, Farms in which no ESC-resistant strains were isolated.
-, No antibiotic administration on the sampled flock.

## Sheet: S2_323 ESC-resistant strains
TABLE S2 Characteristics of the 323 ESC-resistant strains
Strain code	Region	Farm code	Antibiotic selection	Species	AMC	FOX	CTX	CAZ	FEP	IMP	ETP	ATM	GEN	AMK	CIP	SXT	TET	ESBL*	AmpC**	ESBL + AmpC***
B23FEP	Beqaa	B5	Cefepime	Enterobacter cloacae	R	S	R	R	R	S	S	R	R	S	R	R	R	Yes	No	No
Bb2CTX	Baalbeck	Bb1	Cefotaxime	Enterobacter cloacae	R	S	R	R	R	S	S	R	I	S	R	R	R	Yes	No	No
Bb2FEP	Baalbeck	Bb1	Cefepime	Enterobacter cloacae	R	S	R	R	R	S	S	R	I	I	R	R	R	Yes	No	No
Bb12CTX	Baalbeck	Bb3	Cefotaxime	Enterobacter cloacae	R	S	R	R	R	S	S	R	I	S	R	R	R	Yes	No	No
Bb12FEP	Baalbeck	Bb3	Cefepime	Enterobacter cloacae	R	S	R	R	R	S	S	R	I	I	R	R	R	Yes	No	No
N3CTX	Nabatieh	N1	Cefotaxime	Enterobacter cloacae	R	S	R	R	I	S	S	R	R	I	R	R	R	Yes	No	No
ND43CTX	North	ND9	Cefotaxime	Enterobacter cloacae	R	S	R	R	R	S	S	R	R	S	R	R	R	Yes	No	No
A1FEP	Akkar	A1	Cefepime	Escherichia coli	R	S	R	R	R	S	S	R	S	S	R	S	R	Yes	No	No
A2CTX	Akkar	A1	Cefotaxime	Escherichia coli	R	S	R	R	R	S	S	R	R	S	R	R	R	Yes	No	No
A2FEP	Akkar	A1	Cefepime	Escherichia coli	R	S	R	R	R	S	S	R	R	S	R	R	R	Yes	No	No
A3CTX	Akkar	A1	Cefotaxime	Escherichia coli	R	R	R	R	R	S	S	R	R	S	R	R	R	Yes	Yes	Yes
A3FEP	Akkar	A1	Cefepime	Escherichia coli	R	S	R	R	R	S	S	R	R	S	R	S	R	Yes	No	No
A4FEP	Akkar	A1	Cefepime	Escherichia coli	R	S	R	R	R	S	S	R	R	S	R	R	R	Yes	No	No
A5CTX	Akkar	A1	Cefotaxime	Escherichia coli	R	S	R	R	R	S	S	R	R	S	R	R	R	Yes	No	No
A10CTX	Akkar	A2	Cefotaxime	Escherichia coli	R	S	R	R	R	S	S	R	R	S	R	R	R	Yes	No	No
A10FEP	Akkar	A2	Cefepime	Escherichia coli	R	S	R	R	R	S	S	R	R	S	R	R	R	Yes	No	No
A6CTX	Akkar	A2	Cefotaxime	Escherichia coli	R	S	R	R	R	S	S	R	R	S	R	R	R	Yes	No	No
A6FEP	Akkar	A2	Cefepime	Escherichia coli	R	S	R	R	R	S	S	R	R	S	R	R	R	Yes	No	No
A7FEP	Akkar	A2	Cefepime	Escherichia coli	R	S	R	R	R	S	S	R	R	S	R	R	R	Yes	No	No
A8FEP	Akkar	A2	Cefepime	Escherichia coli	R	S	R	R	R	S	S	R	R	S	R	R	R	Yes	No	No
A9CTX	Akkar	A2	Cefotaxime	Escherichia coli	R	S	R	R	R	S	S	R	R	S	R	R	R	Yes	No	No
A11FEP	Akkar	A3	Cefepime	Escherichia coli	R	S	R	R	R	S	S	R	R	S	R	R	R	Yes	No	No
A12FEP	Akkar	A3	Cefepime	Escherichia coli	R	S	R	R	R	S	S	R	R	S	R	R	R	Yes	No	No
A13FEP	Akkar	A3	Cefepime	Escherichia coli	R	S	R	R	R	S	S	R	R	S	R	R	R	Yes	No	No
A14FEP	Akkar	A3	Cefepime	Escherichia coli	R	S	R	R	R	S	S	R	R	S	R	R	R	Yes	No	No
A15FEP	Akkar	A3	Cefepime	Escherichia coli	R	S	R	R	R	S	S	R	R	S	R	R	R	Yes	No	No
A16CTX	Akkar	A4	Cefotaxime	Escherichia coli	R	S	R	R	R	S	S	R	R	S	R	R	R	Yes	No	No
A16FEP	Akkar	A4	Cefepime	Escherichia coli	R	R	R	R	R	S	S	R	R	S	R	R	R	Yes	Yes	Yes
A17CTX	Akkar	A4	Cefotaxime	Escherichia coli	R	S	R	R	S	S	S	I	R	S	R	R	R	Yes	No	No
A17FEP	Akkar	A4	Cefepime	Escherichia coli	S	S	R	R	R	S	S	R	R	S	R	R	R	Yes	No	No
A18FEP	Akkar	A4	Cefepime	Escherichia coli	R	R	R	R	R	S	S	R	R	S	R	R	R	Yes	Yes	Yes
A19CTX	Akkar	A4	Cefotaxime	Escherichia coli	R	S	R	R	R	S	S	R	R	S	R	R	R	Yes	No	No
A19FEP	Akkar	A4	Cefepime	Escherichia coli	R	S	R	R	R	S	S	R	R	S	R	R	R	Yes	No	No
A20CTX	Akkar	A4	Cefotaxime	Escherichia coli	R	S	R	R	R	S	S	R	R	I	R	R	R	Yes	No	No
A20FEP	Akkar	A4	Cefepime	Escherichia coli	S	S	R	R	R	S	S	R	R	S	R	R	R	Yes	No	No
A21CTX	Akkar	A5	Cefotaxime	Escherichia coli	R	S	R	R	R	S	S	R	R	S	R	R	R	Yes	No	No
A21FEP	Akkar	A5	Cefepime	Escherichia coli	R	S	R	R	I	S	S	R	R	S	R	R	R	Yes	No	No
A22CTX	Akkar	A5	Cefotaxime	Escherichia coli	R	S	R	R	R	S	S	R	R	I	R	R	R	Yes	No	No
A22FEP	Akkar	A5	Cefepime	Escherichia coli	S	R	R	R	R	S	S	R	R	I	R	R	R	Yes	Yes	Yes
A23CTX	Akkar	A5	Cefotaxime	Escherichia coli	R	S	R	R	S	S	S	I	R	S	R	R	R	Yes	No	No
A23FEP	Akkar	A5	Cefepime	Escherichia coli	S	S	R	S	R	S	S	I	I	S	R	R	R	Yes	No	No
A24CTX	Akkar	A5	Cefotaxime	Escherichia coli	R	S	R	R	S	S	S	I	R	I	R	R	R	Yes	No	No
A24FEP	Akkar	A5	Cefepime	Escherichia coli	R	S	R	R	I	S	S	I	R	S	R	R	R	Yes	No	No
A25CTX	Akkar	A5	Cefotaxime	Escherichia coli	R	S	R	R	R	S	S	R	R	S	R	R	R	Yes	No	No
A25FEP	Akkar	A5	Cefepime	Escherichia coli	S	R	R	R	I	S	S	R	R	I	R	R	R	Yes	Yes	Yes
A26CTX	Akkar	A6	Cefotaxime	Escherichia coli	R	S	R	R	I	S	S	S	R	S	R	R	R	Yes	No	No
A26FEP	Akkar	A6	Cefepime	Escherichia coli	S	R	R	S	R	S	S	I	R	I	R	R	R	Yes	Yes	Yes
A27CTX	Akkar	A6	Cefotaxime	Escherichia coli	R	S	R	R	S	S	S	I	R	S	R	R	R	Yes	No	No
A27FEP	Akkar	A6	Cefepime	Escherichia coli	S	S	R	R	R	S	S	R	R	S	R	R	R	Yes	No	No
A28CTX	Akkar	A6	Cefotaxime	Escherichia coli	R	S	R	R	R	S	S	R	R	S	R	R	R	Yes	No	No
A28FEP	Akkar	A6	Cefepime	Escherichia coli	R	S	R	R	R	S	S	R	R	S	R	R	R	Yes	No	No
A29FEP	Akkar	A6	Cefepime	Escherichia coli	R	S	R	R	R	S	S	R	R	S	R	R	R	Yes	No	No
A30CTX	Akkar	A6	Cefotaxime	Escherichia coli	R	S	R	R	R	S	S	R	R	S	R	R	R	Yes	No	No
A30FEP	Akkar	A6	Cefepime	Escherichia coli	R	S	R	R	R	S	S	R	R	S	R	R	R	Yes	No	No
B1CTX	Beqaa	B1	Cefotaxime	Escherichia coli	R	S	R	R	R	S	S	R	R	S	R	S	R	Yes	No	No
B2FEP	Beqaa	B1	Cefepime	Escherichia coli	R	S	R	R	R	S	S	R	R	S	R	R	R	Yes	No	No
B4CTX	Beqaa	B1	Cefotaxime	Escherichia coli	R	S	R	R	I	S	S	R	R	I	R	S	R	Yes	No	No
B5CTX	Beqaa	B1	Cefotaxime	Escherichia coli	R	R	R	R	R	S	S	R	R	S	R	R	R	Yes	Yes	Yes
B10CTX	Beqaa	B2	Cefotaxime	Escherichia coli	R	R	R	R	S	S	S	R	R	S	R	R	R	Yes	Yes	Yes
B6CTX	Beqaa	B2	Cefotaxime	Escherichia coli	R	S	R	R	R	S	S	R	R	S	R	R	R	Yes	No	No
B7CTX	Beqaa	B2	Cefotaxime	Escherichia coli	R	S	R	R	R	S	S	R	R	S	R	R	R	Yes	No	No
B8FEP	Beqaa	B2	Cefepime	Escherichia coli	R	S	R	R	R	S	S	R	R	S	R	R	R	Yes	No	No
B9CTX	Beqaa	B2	Cefotaxime	Escherichia coli	R	S	R	R	S	S	S	R	R	S	R	R	R	Yes	No	No
B9FEP	Beqaa	B2	Cefepime	Escherichia coli	S	S	R	S	R	S	S	I	R	I	R	R	R	Yes	No	No
B11FEP	Beqaa	B3	Cefepime	Escherichia coli	R	R	R	R	R	S	S	R	R	S	R	R	R	Yes	Yes	Yes
B12CTX	Beqaa	B3	Cefotaxime	Escherichia coli	R	S	R	R	R	S	S	R	R	S	R	R	R	Yes	No	No
B12FEP	Beqaa	B3	Cefepime	Escherichia coli	R	S	R	R	R	S	S	R	R	S	R	R	R	Yes	No	No
B13CTX	Beqaa	B3	Cefotaxime	Escherichia coli	R	S	R	R	R	S	S	I	R	S	R	R	R	Yes	No	No
B13FEP	Beqaa	B3	Cefepime	Escherichia coli	S	S	R	I	R	S	S	R	R	S	R	R	R	Yes	No	No
B14CTX	Beqaa	B3	Cefotaxime	Escherichia coli	R	S	R	R	R	S	S	I	R	S	R	R	R	Yes	No	No
B14FEP	Beqaa	B3	Cefepime	Escherichia coli	S	R	R	R	R	S	S	R	R	S	R	R	R	Yes	Yes	Yes
B15CTX	Beqaa	B3	Cefotaxime	Escherichia coli	R	S	R	R	R	S	S	R	I	S	R	R	R	Yes	No	No
B15FEP	Beqaa	B3	Cefepime	Escherichia coli	S	R	R	R	R	S	S	R	I	I	R	R	R	Yes	Yes	Yes
B16CTX	Beqaa	B4	Cefotaxime	Escherichia coli	R	R	R	R	R	S	S	R	R	I	R	R	R	Yes	Yes	Yes
B17CTX	Beqaa	B4	Cefotaxime	Escherichia coli	R	R	R	R	R	S	S	R	R	I	R	R	R	Yes	Yes	Yes
B18CTX	Beqaa	B4	Cefotaxime	Escherichia coli	R	S	R	R	S	S	S	R	R	S	R	R	R	Yes	No	No
B18FEP	Beqaa	B4	Cefepime	Escherichia coli	S	R	R	R	R	S	S	R	R	S	R	R	R	Yes	Yes	Yes
B19CTX	Beqaa	B4	Cefotaxime	Escherichia coli	R	S	R	R	R	S	S	R	R	I	R	R	R	Yes	No	No
B20FEP	Beqaa	B4	Cefepime	Escherichia coli	R	R	R	R	R	S	S	R	R	I	R	R	R	Yes	Yes	Yes
B21FEP	Beqaa	B5	Cefepime	Escherichia coli	R	S	R	R	R	S	S	R	R	S	R	R	R	Yes	No	No
B22FEP	Beqaa	B5	Cefepime	Escherichia coli	R	S	R	R	R	S	S	R	R	S	R	R	R	Yes	No	No
B23CTX	Beqaa	B5	Cefotaxime	Escherichia coli	R	S	R	R	R	S	S	R	R	S	R	R	R	Yes	No	No
B24CTX	Beqaa	B5	Cefotaxime	Escherichia coli	R	S	R	R	R	S	S	R	R	S	R	R	R	Yes	No	No
B24FEP	Beqaa	B5	Cefepime	Escherichia coli	R	S	R	R	R	S	S	R	R	S	R	R	R	Yes	No	No
B25CTX	Beqaa	B5	Cefotaxime	Escherichia coli	R	S	R	R	R	S	S	R	R	S	R	R	R	Yes	No	No
B25FEP	Beqaa	B5	Cefepime	Escherichia coli	R	S	R	R	R	S	S	R	R	S	R	R	R	Yes	No	No
B28CTX	Beqaa	B6	Cefotaxime	Escherichia coli	R	S	R	R	R	S	S	R	R	S	R	S	R	Yes	No	No
B30FEP	Beqaa	B6	Cefepime	Escherichia coli	R	S	R	R	R	S	S	R	R	S	R	R	R	Yes	No	No
B31CTX	Beqaa	B7	Cefotaxime	Escherichia coli	R	S	R	R	R	S	S	R	R	S	R	R	R	Yes	No	No
B31FEP	Beqaa	B7	Cefepime	Escherichia coli	R	S	R	R	R	S	S	R	R	S	R	R	R	Yes	No	No
B35FEP	Beqaa	B7	Cefepime	Escherichia coli	R	S	R	R	R	S	S	R	R	S	R	R	R	Yes	No	No
B36CTX	Beqaa	B8	Cefotaxime	Escherichia coli	R	S	R	R	R	S	S	R	R	S	R	R	R	Yes	No	No
B38CTX	Beqaa	B8	Cefotaxime	Escherichia coli	R	S	R	R	R	S	S	R	R	S	R	R	R	Yes	No	No
B39FEP	Beqaa	B8	Cefepime	Escherichia coli	R	S	R	R	R	S	S	R	R	S	R	R	R	Yes	No	No
B40FEP	Beqaa	B8	Cefepime	Escherichia coli	R	R	R	R	R	S	S	R	R	S	R	R	R	Yes	Yes	Yes
Bb4CTX	Baalbeck	Bb1	Cefotaxime	Escherichia coli	R	R	R	R	R	S	S	R	R	S	R	R	R	Yes	Yes	Yes
Bb5CTX	Baalbeck	Bb1	Cefotaxime	Escherichia coli	R	S	R	R	R	S	S	R	R	S	R	S	R	Yes	No	No
Bb10CTX	Baalbeck	Bb2	Cefotaxime	Escherichia coli	R	S	R	R	I	S	S	R	I	I	R	R	R	Yes	No	No
Bb6CTX	Baalbeck	Bb2	Cefotaxime	Escherichia coli	R	S	R	R	R	S	S	R	R	S	R	R	R	Yes	No	No
Bb7CTX	Baalbeck	Bb2	Cefotaxime	Escherichia coli	S	S	R	S	R	S	S	I	R	S	R	R	R	Yes	No	No
Bb7FEP	Baalbeck	Bb2	Cefepime	Escherichia coli	R	R	R	R	R	S	S	R	R	S	R	R	R	Yes	Yes	Yes
Bb13FEP	Baalbeck	Bb3	Cefepime	Escherichia coli	R	S	R	R	R	S	S	R	R	S	R	R	R	Yes	No	No
Bb14FEP	Baalbeck	Bb3	Cefepime	Escherichia coli	R	R	R	R	R	S	S	R	R	S	R	R	R	Yes	Yes	Yes
Bb15CTX	Baalbeck	Bb3	Cefotaxime	Escherichia coli	R	S	R	R	R	S	S	R	R	S	R	S	R	Yes	No	No
Bb16FEP	Baalbeck	Bb4	Cefepime	Escherichia coli	R	S	R	R	R	S	S	R	R	S	R	R	R	Yes	No	No
Bb17FEP	Baalbeck	Bb4	Cefepime	Escherichia coli	R	R	R	R	R	S	S	R	R	S	R	R	R	Yes	Yes	Yes
Bb18CTX	Baalbeck	Bb4	Cefotaxime	Escherichia coli	R	S	R	R	I	S	S	R	R	S	R	R	R	Yes	No	No
Bb19CTX	Baalbeck	Bb4	Cefotaxime	Escherichia coli	R	R	R	R	R	S	S	R	R	I	R	R	R	Yes	Yes	Yes
Bb20CTX	Baalbeck	Bb4	Cefotaxime	Escherichia coli	R	R	R	R	I	S	S	R	I	I	R	R	R	No	Yes	No
M1CTX	Mount Lebanon	M1	Cefotaxime	Escherichia coli	R	R	R	R	R	S	S	R	R	S	R	R	R	No	Yes	No
M2CTX	Mount Lebanon	M1	Cefotaxime	Escherichia coli	R	R	R	R	I	S	S	R	R	S	R	R	R	No	Yes	No
M2FEP	Mount Lebanon	M1	Cefepime	Escherichia coli	R	R	R	R	R	S	S	R	R	S	R	R	R	No	Yes	No
M3CTX	Mount Lebanon	M1	Cefotaxime	Escherichia coli	R	S	R	R	S	S	S	I	R	S	R	R	R	Yes	No	No
M4CTX	Mount Lebanon	M1	Cefotaxime	Escherichia coli	R	R	R	R	R	S	S	R	R	S	R	R	R	Yes	Yes	Yes
M4FEP	Mount Lebanon	M1	Cefepime	Escherichia coli	R	S	R	R	R	S	S	R	R	S	R	R	R	Yes	No	No
M5CTX	Mount Lebanon	M1	Cefotaxime	Escherichia coli	R	S	R	R	R	S	S	R	R	S	R	S	R	Yes	No	No
M5FEP	Mount Lebanon	M1	Cefepime	Escherichia coli	R	S	R	R	R	S	S	R	R	S	R	S	R	Yes	No	No
M10FEP	Mount Lebanon	M2	Cefepime	Escherichia coli	R	R	R	R	R	S	S	R	R	S	R	R	R	Yes	Yes	Yes
M6FEP	Mount Lebanon	M2	Cefepime	Escherichia coli	R	S	R	R	R	S	S	R	R	S	R	R	R	Yes	No	No
M7CTX	Mount Lebanon	M2	Cefotaxime	Escherichia coli	R	S	R	R	R	S	S	R	R	I	R	R	R	Yes	No	No
M7FEP	Mount Lebanon	M2	Cefepime	Escherichia coli	S	S	R	S	I	S	S	S	R	S	R	R	R	Yes	No	No
M8FEP	Mount Lebanon	M2	Cefepime	Escherichia coli	R	S	R	R	R	S	S	R	R	S	R	R	R	Yes	No	No
M9CTX	Mount Lebanon	M2	Cefotaxime	Escherichia coli	S	S	R	S	R	S	S	I	R	S	R	S	R	Yes	No	No
M9FEP	Mount Lebanon	M2	Cefepime	Escherichia coli	R	S	R	R	R	S	S	R	R	S	R	S	R	Yes	No	No
M11CTX	Mount Lebanon	M3	Cefotaxime	Escherichia coli	R	R	R	R	I	S	S	R	R	S	R	R	R	No	Yes	No
M11FEP	Mount Lebanon	M3	Cefepime	Escherichia coli	R	R	R	R	R	S	S	R	R	S	R	R	R	No	Yes	No
M12CTX	Mount Lebanon	M3	Cefotaxime	Escherichia coli	R	R	R	R	S	S	S	S	R	I	R	R	R	No	Yes	No
M12FEP	Mount Lebanon	M3	Cefepime	Escherichia coli	R	R	R	R	R	S	S	R	R	S	R	R	R	No	Yes	No
M13CTX	Mount Lebanon	M3	Cefotaxime	Escherichia coli	R	R	R	R	S	S	S	I	R	S	R	R	R	No	Yes	No
M13FEP	Mount Lebanon	M3	Cefepime	Escherichia coli	R	R	R	R	R	S	S	R	R	S	R	R	R	No	Yes	No
M14CTX	Mount Lebanon	M3	Cefotaxime	Escherichia coli	R	R	R	R	S	S	S	I	R	S	R	R	R	No	Yes	No
M14FEP	Mount Lebanon	M3	Cefepime	Escherichia coli	R	R	R	R	R	S	S	R	R	S	R	R	R	No	Yes	No
M15CTX	Mount Lebanon	M3	Cefotaxime	Escherichia coli	R	R	R	R	I	S	S	R	R	S	R	R	R	No	Yes	No
M15FEP	Mount Lebanon	M3	Cefepime	Escherichia coli	R	R	R	R	R	S	S	R	R	S	R	R	R	No	Yes	No
M16CTX	Mount Lebanon	M4	Cefotaxime	Escherichia coli	R	R	R	R	I	S	S	R	R	S	R	R	R	No	Yes	No
M17CTX	Mount Lebanon	M4	Cefotaxime	Escherichia coli	R	R	R	R	I	S	S	R	R	S	R	R	R	No	Yes	No
M18CTX	Mount Lebanon	M4	Cefotaxime	Escherichia coli	R	R	R	R	I	S	S	R	R	S	R	R	R	No	Yes	No
M19CTX	Mount Lebanon	M4	Cefotaxime	Escherichia coli	R	S	R	R	R	S	S	R	R	S	R	R	R	Yes	No	No
M19FEP	Mount Lebanon	M4	Cefepime	Escherichia coli	R	R	R	R	R	S	S	R	R	I	R	R	R	Yes	Yes	Yes
M20CTX	Mount Lebanon	M4	Cefotaxime	Escherichia coli	R	S	R	R	I	S	S	R	R	S	R	R	R	Yes	No	No
M21CTX	Mount Lebanon	M5	Cefotaxime	Escherichia coli	R	S	R	R	R	S	S	R	R	S	R	R	R	Yes	No	No
M21FEP	Mount Lebanon	M5	Cefepime	Escherichia coli	R	S	R	R	R	S	S	R	R	S	R	R	R	Yes	No	No
M22CTX	Mount Lebanon	M5	Cefotaxime	Escherichia coli	R	S	R	R	R	S	S	R	R	S	R	R	R	Yes	No	No
M22FEP	Mount Lebanon	M5	Cefepime	Escherichia coli	R	R	R	R	R	S	S	R	R	S	R	R	R	Yes	Yes	Yes
M23CTX	Mount Lebanon	M5	Cefotaxime	Escherichia coli	R	S	R	R	R	S	S	R	R	S	R	R	R	Yes	No	No
M23FEP	Mount Lebanon	M5	Cefepime	Escherichia coli	R	S	R	R	R	S	S	R	R	S	R	R	R	Yes	No	No
M24FEP	Mount Lebanon	M5	Cefepime	Escherichia coli	R	S	R	R	R	S	S	I	R	S	R	R	R	Yes	No	No
M25CTX	Mount Lebanon	M5	Cefotaxime	Escherichia coli	R	S	R	R	R	S	S	I	R	S	R	R	R	Yes	No	No
M25FEP	Mount Lebanon	M5	Cefepime	Escherichia coli	R	S	R	I	R	S	S	R	R	S	R	R	R	Yes	No	No
M26FEP	Mount Lebanon	M6	Cefepime	Escherichia coli	R	S	R	R	R	S	S	R	R	S	R	R	R	Yes	No	No
M27FEP	Mount Lebanon	M6	Cefepime	Escherichia coli	R	S	R	R	R	S	S	R	R	S	R	S	R	Yes	No	No
M28CTX	Mount Lebanon	M6	Cefotaxime	Escherichia coli	R	S	R	R	R	S	S	R	R	S	R	R	R	Yes	No	No
M28FEP	Mount Lebanon	M6	Cefepime	Escherichia coli	R	S	R	R	R	S	S	R	R	S	R	R	R	Yes	No	No
M29FEP	Mount Lebanon	M6	Cefepime	Escherichia coli	R	S	R	R	R	S	S	R	R	S	R	R	R	Yes	No	No
M30FEP	Mount Lebanon	M6	Cefepime	Escherichia coli	R	S	R	R	R	S	S	R	R	S	R	R	R	Yes	No	No
M36CTX	Mount Lebanon	M8	Cefotaxime	Escherichia coli	R	S	R	R	I	S	S	R	R	S	R	R	R	Yes	No	No
M36FEP	Mount Lebanon	M8	Cefepime	Escherichia coli	R	R	R	R	R	S	S	R	R	S	R	I	R	Yes	Yes	Yes
M37CTX	Mount Lebanon	M8	Cefotaxime	Escherichia coli	R	R	R	R	S	S	S	S	R	I	R	R	R	No	Yes	No
M38CTX	Mount Lebanon	M8	Cefotaxime	Escherichia coli	R	S	R	R	R	S	S	R	R	S	R	R	R	Yes	No	No
M40CTX	Mount Lebanon	M8	Cefotaxime	Escherichia coli	R	S	R	R	R	S	S	R	R	S	R	R	R	Yes	No	No
M40FEP	Mount Lebanon	M8	Cefepime	Escherichia coli	R	R	R	R	R	S	S	R	R	S	R	R	R	Yes	Yes	Yes
M41CTX	Mount Lebanon	M9	Cefotaxime	Escherichia coli	R	S	R	R	I	S	S	R	R	S	R	R	R	Yes	No	No
M41FEP	Mount Lebanon	M9	Cefepime	Escherichia coli	R	R	R	R	R	S	S	R	R	S	R	I	R	Yes	Yes	Yes
M42CTX	Mount Lebanon	M9	Cefotaxime	Escherichia coli	R	R	R	R	S	S	S	S	R	I	R	R	R	No	Yes	No
M43CTX	Mount Lebanon	M9	Cefotaxime	Escherichia coli	R	S	R	R	R	S	S	R	R	S	R	R	R	Yes	No	No
M45CTX	Mount Lebanon	M9	Cefotaxime	Escherichia coli	R	S	R	R	R	S	S	R	R	S	R	R	R	Yes	No	No
M45FEP	Mount Lebanon	M9	Cefepime	Escherichia coli	R	R	R	R	R	S	S	R	R	S	R	R	R	Yes	Yes	Yes
N1CTX	Nabatieh	N1	Cefotaxime	Escherichia coli	S	S	R	S	S	S	S	I	R	S	R	R	R	Yes	No	No
N1FEP	Nabatieh	N1	Cefepime	Escherichia coli	S	S	R	R	R	S	S	R	R	S	R	R	R	Yes	No	No
N2CTX	Nabatieh	N1	Cefotaxime	Escherichia coli	S	R	R	S	S	S	S	I	R	S	R	R	R	Yes	Yes	Yes
N4CTX	Nabatieh	N1	Cefotaxime	Escherichia coli	R	S	R	R	S	S	S	R	R	S	R	R	R	Yes	No	No
N5CTX	Nabatieh	N1	Cefotaxime	Escherichia coli	S	S	R	R	R	S	S	R	R	S	R	R	R	Yes	No	No
N10CTX	Nabatieh	N2	Cefotaxime	Escherichia coli	R	S	R	R	S	S	S	I	I	S	R	R	R	Yes	No	No
N6CTX	Nabatieh	N2	Cefotaxime	Escherichia coli	R	S	R	R	S	S	S	I	R	I	R	R	R	Yes	No	No
N7CTX	Nabatieh	N2	Cefotaxime	Escherichia coli	R	R	R	R	S	S	S	S	R	S	R	R	R	No	Yes	No
N8CTX	Nabatieh	N2	Cefotaxime	Escherichia coli	R	R	R	R	I	S	S	R	R	S	R	R	R	No	Yes	No
N9CTX	Nabatieh	N2	Cefotaxime	Escherichia coli	R	R	R	R	I	S	S	R	R	S	R	R	R	No	Yes	No
N11CTX	Nabatieh	N3	Cefotaxime	Escherichia coli	R	S	R	R	R	S	S	I	R	S	R	R	R	Yes	No	No
N12CTX	Nabatieh	N3	Cefotaxime	Escherichia coli	R	R	R	R	R	S	S	I	R	S	R	R	R	Yes	Yes	Yes
N12FEP	Nabatieh	N3	Cefepime	Escherichia coli	R	R	R	R	R	S	S	R	R	S	R	R	R	No	Yes	No
N13CTX	Nabatieh	N3	Cefotaxime	Escherichia coli	R	S	R	R	R	S	S	R	R	S	R	R	R	Yes	No	No
N14CTX	Nabatieh	N3	Cefotaxime	Escherichia coli	R	S	R	R	R	S	S	R	R	I	R	R	R	Yes	No	No
N14FEP	Nabatieh	N3	Cefepime	Escherichia coli	R	S	R	R	R	S	S	R	R	S	R	R	R	Yes	No	No
N15CTX	Nabatieh	N3	Cefotaxime	Escherichia coli	R	S	R	R	R	S	S	R	R	S	R	R	R	Yes	No	No
ND1CTX	North	ND1	Cefotaxime	Escherichia coli	R	R	R	R	S	S	S	R	R	S	R	R	R	Yes	Yes	Yes
ND2FEP	North	ND1	Cefepime	Escherichia coli	R	S	R	R	R	S	S	R	R	S	R	R	R	Yes	No	No
ND3FEP	North	ND1	Cefepime	Escherichia coli	R	S	R	R	R	S	S	R	R	S	R	R	R	Yes	No	No
ND4CTX	North	ND1	Cefotaxime	Escherichia coli	R	R	R	R	S	S	S	R	R	S	R	R	R	Yes	Yes	Yes
ND5CTX	North	ND1	Cefotaxime	Escherichia coli	R	R	R	R	S	S	S	R	R	S	R	R	R	No	Yes	No
ND5FEP	North	ND1	Cefepime	Escherichia coli	R	S	R	R	R	S	S	R	R	S	R	R	R	Yes	No	No
ND46CTX	North	ND10	Cefotaxime	Escherichia coli	R	R	R	R	R	S	S	R	R	S	R	R	R	Yes	Yes	Yes
ND46FEP	North	ND10	Cefepime	Escherichia coli	R	R	R	R	R	S	S	R	R	S	R	R	R	No	Yes	No
ND47CTX	North	ND10	Cefotaxime	Escherichia coli	R	R	R	R	R	S	S	R	R	S	R	R	R	No	Yes	No
ND48FEP	North	ND10	Cefepime	Escherichia coli	R	S	R	R	R	S	S	R	R	S	R	R	R	Yes	No	No
ND49CTX	North	ND10	Cefotaxime	Escherichia coli	R	R	R	R	R	S	S	R	R	S	R	R	R	Yes	Yes	Yes
ND49FEP	North	ND10	Cefepime	Escherichia coli	R	R	R	R	R	S	S	R	R	S	R	R	R	No	Yes	No
ND10CTX	North	ND2	Cefotaxime	Escherichia coli	R	S	R	R	S	S	S	R	R	S	R	R	R	Yes	No	No
ND6CTX	North	ND2	Cefotaxime	Escherichia coli	R	S	R	R	I	S	S	R	R	S	R	R	R	Yes	No	No
ND6FEP	North	ND2	Cefepime	Escherichia coli	R	S	R	R	R	S	S	R	R	S	R	R	R	Yes	No	No
ND7CTX	North	ND2	Cefotaxime	Escherichia coli	R	R	R	R	S	S	S	I	R	S	R	R	R	Yes	Yes	Yes
ND9CTX	North	ND2	Cefotaxime	Escherichia coli	R	S	R	R	S	S	S	I	R	S	R	R	R	Yes	No	No
ND9FEP	North	ND2	Cefepime	Escherichia coli	R	S	R	R	R	S	S	R	R	S	R	R	R	Yes	No	No
ND11CTX	North	ND3	Cefotaxime	Escherichia coli	R	S	R	R	I	S	S	R	R	S	R	R	R	Yes	No	No
ND11FEP	North	ND3	Cefepime	Escherichia coli	R	S	R	R	R	S	S	R	R	S	R	R	R	Yes	No	No
ND12CTX	North	ND3	Cefotaxime	Escherichia coli	R	S	R	R	I	S	S	R	R	S	R	R	R	Yes	No	No
ND12FEP	North	ND3	Cefepime	Escherichia coli	R	S	R	R	R	S	S	R	R	S	R	R	R	Yes	No	No
ND13FEP	North	ND3	Cefepime	Escherichia coli	R	S	R	R	R	S	S	R	R	S	R	R	R	Yes	No	No
ND14FEP	North	ND3	Cefepime	Escherichia coli	R	S	R	R	R	S	S	R	R	S	R	R	R	Yes	No	No
ND15CTX	North	ND3	Cefotaxime	Escherichia coli	R	S	R	R	I	S	S	R	R	S	R	R	R	Yes	No	No
ND15FEP	North	ND3	Cefepime	Escherichia coli	R	S	R	R	R	S	S	R	R	S	R	R	R	Yes	No	No
ND16FEP	North	ND4	Cefepime	Escherichia coli	R	R	R	R	R	S	S	R	R	S	R	R	R	Yes	Yes	Yes
ND17FEP	North	ND4	Cefepime	Escherichia coli	R	S	R	R	R	S	S	R	R	S	R	R	R	Yes	No	No
ND18CTX	North	ND4	Cefotaxime	Escherichia coli	R	S	R	R	S	S	S	R	R	S	R	R	R	Yes	No	No
ND18FEP	North	ND4	Cefepime	Escherichia coli	R	S	R	R	R	S	S	R	R	S	R	R	R	Yes	No	No
ND19CTX	North	ND4	Cefotaxime	Escherichia coli	R	S	R	R	I	S	S	R	R	S	R	R	R	Yes	No	No
ND19FEP	North	ND4	Cefepime	Escherichia coli	R	S	R	R	R	S	S	R	R	S	R	R	R	Yes	No	No
ND20CTX	North	ND4	Cefotaxime	Escherichia coli	R	S	R	R	I	S	S	R	R	S	R	R	R	Yes	No	No
ND20FEP	North	ND4	Cefepime	Escherichia coli	R	R	R	R	R	S	S	R	S	S	R	R	R	Yes	Yes	Yes
ND21CTX	North	ND5	Cefotaxime	Escherichia coli	R	S	R	R	I	S	S	R	I	S	R	I	R	Yes	No	No
ND21FEP	North	ND5	Cefepime	Escherichia coli	R	R	R	R	R	S	S	R	R	S	R	R	R	Yes	Yes	Yes
ND22CTX	North	ND5	Cefotaxime	Escherichia coli	R	S	R	R	I	S	S	R	I	S	R	R	R	Yes	No	No
ND22FEP	North	ND5	Cefepime	Escherichia coli	R	R	R	R	R	S	S	R	R	S	R	R	R	Yes	Yes	Yes
ND23CTX	North	ND5	Cefotaxime	Escherichia coli	R	S	R	R	I	S	S	I	R	S	R	R	R	Yes	No	No
ND23FEP	North	ND5	Cefepime	Escherichia coli	R	R	R	R	R	S	S	R	R	S	R	R	R	Yes	Yes	Yes
ND24CTX	North	ND5	Cefotaxime	Escherichia coli	R	S	R	R	S	S	S	S	R	S	R	S	R	Yes	No	No
ND24FEP	North	ND5	Cefepime	Escherichia coli	R	S	R	R	R	S	S	I	R	I	R	S	R	Yes	No	No
ND25CTX	North	ND5	Cefotaxime	Escherichia coli	R	S	R	R	R	S	S	R	R	S	R	R	R	Yes	No	No
ND25FEP	North	ND5	Cefepime	Escherichia coli	R	S	R	R	R	S	S	R	I	S	S	S	R	Yes	No	No
ND26FEP	North	ND6	Cefepime	Escherichia coli	R	R	R	R	R	S	S	R	R	S	R	S	R	Yes	Yes	Yes
ND27CTX	North	ND6	Cefotaxime	Escherichia coli	R	S	R	R	I	S	S	R	R	S	R	I	R	Yes	No	No
ND27FEP	North	ND6	Cefepime	Escherichia coli	R	S	R	R	R	S	S	R	R	S	R	S	R	Yes	No	No
ND28CTX	North	ND6	Cefotaxime	Escherichia coli	R	S	R	R	R	S	S	R	R	S	R	I	R	Yes	No	No
ND28FEP	North	ND6	Cefepime	Escherichia coli	R	S	R	R	R	S	S	R	R	S	R	S	R	Yes	No	No
ND29CTX	North	ND6	Cefotaxime	Escherichia coli	R	S	R	R	R	S	S	R	R	S	R	I	R	Yes	No	No
ND29FEP	North	ND6	Cefepime	Escherichia coli	R	S	R	R	R	S	S	R	R	S	R	S	R	Yes	No	No
ND30FEP	North	ND6	Cefepime	Escherichia coli	S	R	R	R	R	S	S	R	R	S	R	S	R	Yes	Yes	Yes
ND31CTX	North	ND7	Cefotaxime	Escherichia coli	R	S	R	R	S	S	S	I	R	S	R	S	R	Yes	No	No
ND32CTX	North	ND7	Cefotaxime	Escherichia coli	R	R	R	R	R	S	S	R	R	S	R	R	R	Yes	Yes	Yes
ND34CTX	North	ND7	Cefotaxime	Escherichia coli	R	S	R	R	R	S	S	R	I	S	R	R	R	Yes	No	No
ND35CTX	North	ND7	Cefotaxime	Escherichia coli	R	S	R	R	R	S	S	R	S	S	I	I	R	Yes	No	No
ND35FEP	North	ND7	Cefepime	Escherichia coli	R	S	R	R	R	S	S	R	I	S	S	S	R	Yes	No	No
ND37FEP	North	ND8	Cefepime	Escherichia coli	R	S	R	R	R	S	S	R	R	S	R	R	R	Yes	No	No
ND38FEP	North	ND8	Cefepime	Escherichia coli	R	S	R	R	R	S	S	R	R	I	R	R	R	Yes	No	No
ND39CTX	North	ND8	Cefotaxime	Escherichia coli	R	S	R	R	R	S	S	R	R	S	R	S	R	Yes	No	No
ND40CTX	North	ND8	Cefotaxime	Escherichia coli	R	S	R	R	R	S	S	R	R	S	R	S	R	Yes	No	No
ND41FEP	North	ND9	Cefepime	Escherichia coli	R	S	R	R	R	S	S	R	R	S	R	R	R	Yes	No	No
ND42CTX	North	ND9	Cefotaxime	Escherichia coli	R	S	R	R	R	S	S	R	R	S	R	R	R	Yes	No	No
ND42FEP	North	ND9	Cefepime	Escherichia coli	R	S	R	R	R	S	S	R	R	S	R	R	R	Yes	No	No
ND43CTX	North	ND9	Cefotaxime	Escherichia coli	R	R	R	R	R	S	S	R	R	S	R	R	R	Yes	Yes	Yes
ND43FEP	North	ND9	Cefepime	Escherichia coli	R	R	R	R	I	S	S	S	R	S	R	R	R	Yes	Yes	Yes
ND44CTX	North	ND9	Cefotaxime	Escherichia coli	R	R	R	R	I	S	S	R	R	S	R	R	R	No	Yes	No
ND45CTX	North	ND9	Cefotaxime	Escherichia coli	R	S	R	R	I	S	S	R	R	S	R	R	R	Yes	No	No
S2CTX	South	S1	Cefotaxime	Escherichia coli	S	S	R	S	I	S	S	I	R	S	R	R	R	Yes	No	No
S4CTX	South	S1	Cefotaxime	Escherichia coli	R	R	R	R	I	S	S	R	I	S	R	R	R	No	Yes	No
S5CTX	South	S1	Cefotaxime	Escherichia coli	R	R	R	R	I	S	S	R	R	S	R	R	R	No	Yes	No
S46CTX	South	S10	Cefotaxime	Escherichia coli	R	R	R	R	I	S	S	R	R	S	R	R	R	Yes	Yes	Yes
S47CTX	South	S10	Cefotaxime	Escherichia coli	R	S	R	R	S	S	S	S	R	S	R	R	R	Yes	No	No
S48CTX	South	S10	Cefotaxime	Escherichia coli	R	S	R	R	I	S	S	R	R	S	R	R	R	Yes	No	No
S49CTX	South	S10	Cefotaxime	Escherichia coli	R	S	R	R	R	S	S	R	R	S	R	R	R	Yes	No	No
S50CTX	South	S10	Cefotaxime	Escherichia coli	R	S	R	R	I	S	S	R	R	S	R	R	R	Yes	No	No
S51CTX	South	S11	Cefotaxime	Escherichia coli	S	R	R	S	R	S	S	S	R	S	R	R	R	Yes	Yes	Yes
S52CTX	South	S11	Cefotaxime	Escherichia coli	R	S	R	R	I	S	S	R	R	S	R	R	R	Yes	No	No
S53CTX	South	S11	Cefotaxime	Escherichia coli	R	S	R	R	R	S	S	R	R	S	R	R	R	Yes	No	No
S54CTX	South	S11	Cefotaxime	Escherichia coli	S	S	R	R	R	S	S	R	R	S	R	R	R	Yes	No	No
S55CTX	South	S11	Cefotaxime	Escherichia coli	S	S	R	R	R	S	S	R	R	S	R	R	R	Yes	No	No
S56CTX	South	S12	Cefotaxime	Escherichia coli	R	R	R	R	R	S	S	R	R	S	R	R	R	Yes	Yes	Yes
S60CTX	South	S12	Cefotaxime	Escherichia coli	R	S	R	R	S	S	S	S	R	S	R	R	R	Yes	No	No
S61CTX	South	S13	Cefotaxime	Escherichia coli	S	S	R	R	R	S	S	I	R	S	R	R	R	Yes	No	No
S63CTX	South	S13	Cefotaxime	Escherichia coli	R	S	R	R	R	S	S	R	R	S	R	R	R	Yes	No	No
S65CTX	South	S13	Cefotaxime	Escherichia coli	R	S	R	R	R	S	S	R	R	S	R	R	R	Yes	No	No
S76CTX	South	S16	Cefotaxime	Escherichia coli	R	R	R	R	R	S	S	R	R	S	R	R	R	Yes	Yes	Yes
S78CTX	South	S16	Cefotaxime	Escherichia coli	R	S	R	R	I	S	S	R	R	S	R	R	R	Yes	No	No
S10CTX	South	S2	Cefotaxime	Escherichia coli	R	R	R	R	I	S	S	R	R	S	R	R	R	No	Yes	No
S12CTX	South	S3	Cefotaxime	Escherichia coli	S	R	R	R	R	S	S	R	R	I	R	R	R	No	Yes	No
S14CTX	South	S3	Cefotaxime	Escherichia coli	R	S	R	R	I	S	S	R	I	S	I	R	R	Yes	No	No
S16CTX	South	S4	Cefotaxime	Escherichia coli	S	S	R	R	R	S	S	R	R	I	R	R	R	Yes	No	No
S17CTX	South	S4	Cefotaxime	Escherichia coli	R	S	R	R	R	S	S	R	R	I	R	R	R	Yes	No	No
S21CTX	South	S5	Cefotaxime	Escherichia coli	S	R	R	R	R	S	S	R	R	S	R	R	R	Yes	Yes	Yes
S24CTX	South	S5	Cefotaxime	Escherichia coli	R	S	R	R	I	S	S	R	R	S	R	R	R	Yes	No	No
S25CTX	South	S5	Cefotaxime	Escherichia coli	S	S	R	R	R	S	S	R	R	S	R	R	R	Yes	No	No
S28CTX	South	S5	Cefotaxime	Escherichia coli	R	S	R	R	I	S	S	R	R	S	R	R	R	Yes	No	No
S26CTX	South	S6	Cefotaxime	Escherichia coli	R	S	R	R	I	S	S	I	I	S	R	R	R	Yes	No	No
S29CTX	South	S6	Cefotaxime	Escherichia coli	R	R	R	R	I	S	S	I	R	S	R	R	R	Yes	Yes	Yes
S31CTX	South	S7	Cefotaxime	Escherichia coli	R	S	R	R	I	S	S	R	I	I	R	R	R	Yes	No	No
S32CTX	South	S7	Cefotaxime	Escherichia coli	R	S	R	R	S	S	I	R	S	S	S	R	R	Yes	No	No
S33CTX	South	S7	Cefotaxime	Escherichia coli	R	S	R	R	S	S	S	I	R	S	R	R	R	Yes	No	No
S34CTX	South	S7	Cefotaxime	Escherichia coli	S	S	R	R	R	S	S	R	R	S	R	R	R	Yes	No	No
S35CTX	South	S7	Cefotaxime	Escherichia coli	R	S	R	R	I	S	S	S	R	S	R	R	R	Yes	No	No
S36CTX	South	S8	Cefotaxime	Escherichia coli	R	S	R	R	I	S	S	I	R	S	R	R	R	Yes	No	No
S37CTX	South	S8	Cefotaxime	Escherichia coli	R	S	R	R	R	S	S	R	R	S	R	S	R	Yes	No	No
A10CTX	Akkar	A2	Cefotaxime	Klebsiella sp.	R	S	R	R	R	S	S	R	R	S	R	R	R	Yes	No	No
A10CTX	Akkar	A2	Cefotaxime	Klebsiella sp.	R	S	R	R	R	S	S	R	R	S	R	R	R	Yes	No	No
A10FEP	Akkar	A2	Cefepime	Klebsiella sp.	R	S	R	R	R	S	S	R	R	S	R	R	R	Yes	No	No
A10FEP	Akkar	A2	Cefepime	Klebsiella sp.	R	S	R	R	R	S	S	R	R	S	R	R	R	Yes	No	No
A21CTX	Akkar	A5	Cefotaxime	Klebsiella sp.	R	S	R	R	R	S	S	R	R	S	R	R	R	Yes	No	No
A29FEP	Akkar	A6	Cefepime	Klebsiella sp.	R	R	R	R	R	S	S	R	R	S	R	R	R	Yes	Yes	Yes
B10CTX	Beqaa	B2	Cefotaxime	Klebsiella sp.	R	S	R	R	S	S	S	I	R	S	R	R	R	Yes	No	No
B24CTX	Beqaa	B5	Cefotaxime	Klebsiella sp.	R	S	R	R	R	S	S	R	R	S	R	R	R	Yes	No	No
B24FEP	Beqaa	B5	Cefepime	Klebsiella sp.	R	S	R	R	R	S	S	R	R	S	R	R	R	Yes	No	No
B25CTX	Beqaa	B5	Cefotaxime	Klebsiella sp.	R	S	R	R	R	S	S	R	R	S	R	R	R	Yes	No	No
B31CTX	Beqaa	B7	Cefotaxime	Klebsiella sp.	S	S	R	R	R	S	S	R	R	S	R	R	R	Yes	No	No
B33CTX	Beqaa	B7	Cefotaxime	Klebsiella sp.	R	S	R	R	R	S	S	R	R	S	R	R	R	Yes	No	No
B33FEP	Beqaa	B7	Cefepime	Klebsiella sp.	R	S	R	R	R	S	S	R	R	S	R	R	R	Yes	No	No
B34CTX	Beqaa	B7	Cefotaxime	Klebsiella sp.	R	S	R	S	I	S	S	I	R	S	R	R	R	Yes	No	No
B34FEP	Beqaa	B7	Cefepime	Klebsiella sp.	R	S	R	R	R	S	S	R	R	S	R	R	R	Yes	No	No
M26CTX	Mount Lebanon	M6	Cefotaxime	Klebsiella sp.	R	S	R	R	R	S	S	R	R	S	R	R	R	Yes	No	No
M26FEP	Mount Lebanon	M6	Cefepime	Klebsiella sp.	R	S	R	R	R	S	S	R	R	S	R	R	R	Yes	No	No
M28CTX	Mount Lebanon	M6	Cefotaxime	Klebsiella sp.	R	S	R	R	R	S	S	R	R	S	R	R	R	Yes	No	No
M39CTX	Mount Lebanon	M8	Cefotaxime	Klebsiella sp.	R	R	R	R	S	S	S	S	R	S	R	R	R	No	Yes	No
M44CTX	Mount Lebanon	M9	Cefotaxime	Klebsiella sp.	R	R	R	R	S	S	S	S	R	S	R	R	R	No	Yes	No
N6CTX	Nabatieh	N2	Cefotaxime	Klebsiella sp.	R	S	R	R	S	S	S	I	R	I	R	R	R	Yes	No	No
N6FEP	Nabatieh	N2	Cefepime	Klebsiella sp.	S	R	R	R	R	S	S	R	R	S	R	R	R	Yes	Yes	Yes
ND47CTX	North	ND10	Cefotaxime	Klebsiella sp.	R	S	R	R	R	S	S	R	R	S	R	R	R	Yes	No	No
ND48CTX	North	ND10	Cefotaxime	Klebsiella sp.	R	R	R	R	R	S	S	R	R	S	R	R	R	Yes	Yes	Yes
ND49CTX	North	ND10	Cefotaxime	Klebsiella sp.	R	R	R	R	R	S	S	R	R	S	R	R	R	No	Yes	No
ND50CTX	North	ND10	Cefotaxime	Klebsiella sp.	R	S	R	R	S	S	S	R	R	S	R	R	R	Yes	No	No
ND45FEP	North	ND9	Cefepime	Klebsiella sp.	R	R	R	R	R	S	S	R	R	I	R	R	R	Yes	Yes	Yes
S55CTX	South	S11	Cefotaxime	Klebsiella sp.	R	S	R	R	R	S	S	R	R	I	R	R	R	Yes	No	No
M38FEP	Mount Lebanon	M8	Cefepime	Proteus mirabilis	R	R	R	R	R	S	S	R	R	S	R	R	R	Yes	Yes	Yes
M43FEP	Mount Lebanon	M9	Cefepime	Proteus mirabilis	R	R	R	R	R	S	S	R	R	S	R	R	R	Yes	Yes	Yes
N5CTX	Nabatieh	N1	Cefotaxime	Proteus mirabilis	S	R	R	R	R	S	S	R	R	S	R	R	R	Yes	Yes	Yes
N14CTX	Nabatieh	N3	Cefotaxime	Proteus mirabilis	S	S	R	S	S	S	S	S	R	S	R	R	R	Yes	No	No
S53CTX	South	S11	Cefotaxime	Proteus mirabilis	R	S	R	S	I	S	S	S	R	S	R	R	R	Yes	No	No
R : Resistant
S : Sensible
I : Intermediate
*Double-disk synergy test positive and susceptible to Cefoxitin (FOX)
**Resistant to cefoxitin (FOX) and double-disk synergy test negative
***Double-disk synergy test positive and resistant to Cefoxitin (FOX)

## Sheet: S3_102 E. coli Genomes
TABLE S3 Genomic characteristics of the 102 E.coli isolates
ENA assembly accession number	Strain code	Region	Farm code	Phylogroup	Sequence Type	Serotype	fimH	ESBL	pAmpC	Other Beta-lactamase	Colistin	Quinolone	Macrolide	Aminoglycoside	Sulphonamide	Tetracycline	Phenicol	Trimethoprim	Lincosamide	Fosfomycin	Replicon types	CU fimbriae	Adhesion invasion	Autotransporter T5SS	T3SS_TTSS	Iron uptake	Capsule & Serum resistance	Toxin & other virulence/colonization factors	contig number	genome size (Mbp)	N50	CheckM completeness	CheckM contamination ratio	CheckM heterogeneity (>90% id)	number of raw read pairs	forward read average Q score	reverse read average Q score
GCA_905397385	A14FEP	Akkar	A3	G	ST-117	O45:H4	H97	blaCTX-M-3	-	blaTEM-1B-like	-	-	-	aac(3)-IId-like,aph(3')-Ia-like,strA-like,strB	sul2-like	tet(B)-like	floR-like	-	-	fosA	IncFIC(FII), IncFII, IncI1, IncFIB(AP001918), ColRNAI	lpfA, papC	hra, iha	tsh, vat	-	chuA, fyuA, ireA, iroN, irp2, iucC, iutA, sitA	traT	cib, cvaC, hlyF, mchB, mchC, mchF, etsC, ompT	321	5.29129	175004	99.59	0	0	5746792	36.0848	35.7124
GCA_905397415	A1FEP	Akkar	A1	G	ST-117	O24:H4	H97	blaCTX-M-55	-	-	-	-	-	strA,strB	sul2-like	tet(A)-like	floR-like	-	-	-	IncFIB(AP001918), IncFIC(FII), Col(MG828), Col156, ColRNAI	lpfA, papA_F19	hra	pic, vat	-	chuA, fyuA, ireA, irp2, iucC, iutA, sitA	neuC, traT	cea, hlyF, ompT	332	5.01716	49261	99.59	1.03	100	4699115	36.0701	35.7484
GCA_905397365	A29FEP1	Akkar	A6	A	ST-10	O3:H48	H54	-	blaCMY-2	blaTEM-1C	-	-	erm(B)-like,mph(A)	aac(3)-IIa-like,aadA1,aadB,aph(3')-Ia-like,strA,strB	sul1,sul2-like	tet(B)	cmlA1-like	dfrA17	-	-	IncFIA, IncFIB(AP001918), IncFII, IncB/O/K/Z, ColRNAI, Col(MG828)	papA_F20, papC	hra	-	-	sitA	traT	-	320	5.17115	93339	99.59	0	0	5043537	35.9822	35.7722
GCA_905397295	A4FEP	Akkar	A1	G	ST-117	O24:H4	H97	blaCTX-M-55	-	-	-	-	-	strA,strB	sul2-like	tet(A)-like	floR-like	-	-	-	IncFIB(AP001918), IncFIC(FII), ColRNAI, Col156, Col(MG828)	lpfA, papA_F19	hra	pic, vat	-	chuA, fyuA, ireA, irp2, iucC, iutA, sitA	neuC, traT	cea, hlyF, ompT	164	4.99136	174981	99.59	0	0	4910516	36.0772	35.7553
GCA_905397315	A8FEP	Akkar	A2	G	ST-117	ONT:H4	H97	blaCTX-M-3	-	blaTEM-1B-like	-	-	erm(42)-like	aac(3)-IId-like,aph(3')-Ia,strA,strB	-	tet(A)	floR-like	-	-	fosA	IncFIC(FII), IncFII, IncFIB(AP001918), Col8282, ColRNAI, Col(MG828)	lpfA	hra	pic, tsh, vat	-	chuA, fyuA, ireA, iroN, irp2, iucC, iutA, sitA	traT	cea, cvaC, hlyF, mchF, etsC, ompT	276	5.18337	125652	99.59	0	0	5616410	36.0767	35.7522
GCA_905397355	B10CTX1	Beqaa	B2	A	ST-48	O86:H51	H25	blaCTX-M-3	-	blaTEM-1C-like	mcr-1	-	mph(A)	aadA1,aadA2,aph(3')-Ia,strA,strB	sul3	tet(A)-like	cmlA1-like,floR-like	dfrA14-like	-	fosA	IncFII, IncFIB(AP001918), Col(MG828), ColRNAI, p0111, Col8282, ColpVC, IncB/O/K/Z	-	hra	-	-	ireA, iroN, iucC, iutA, sitA	kpsE, kpsMII, traT	astA, cea, cma, hlyF, ompT	721	5.48563	37133	98.55	0.83	100	6061352	36.087	35.8271
GCA_905397345	B12FEP	Beqaa	B3	A	ST-1968	O45:H11	H41	blaCTX-M-3	-	blaTEM-1B-like	-	-	erm(42)-like,mph(A)	aph(3')-Ia,strA-like,strB-like	-	tet(A)-like	floR-like	-	-	fosA	IncFII, IncFIB(AP001918), ColE10, Col(MG828), p0111, ColRNAI	-	-	-	-	sitA	neuC, traT	-	329	4.82617	86028	99.59	0	0	7518390	36.0098	35.7317
GCA_905397575	B14FEP	Beqaa	B3	A	ST-48	O5:H11	H34	blaCTX-M-64	-	blaTEM-1B	-	qnrS1	erm(42)-like,mph(A)	aadA2-like,aadA5,aph(3')-Ia,strA,strB	sul2,sul3	tet(A)-like,tet(M)-like	floR-like	dfrA12,dfrA17	lnu(F)	fosA-like	IncFIB(K), IncFII(pCoo), IncN, Col(MGD2), ColRNAI, Col(MG828), Col156, p0111, ColpVC	-	-	-	-	-	traT	cea	609	4.85874	23476	99.31	0.83	0	7643038	35.961	35.7193
GCA_905397535	B15CTX	Beqaa	B3	A	ST-48	O5:H11	H34	blaCTX-M-64	-	blaTEM-1B	-	-	erm(42)-like,mph(A)	aac(3)-IId-like,aadA2-like,aadA24-like,aadA5,aph(3')-Ia,strA,strB	sul2,sul3	tet(A)-like	floR-like	dfrA12,dfrA17	lnu(F)	fosA	IncFIB(AP001918), IncFII, IncFIC(FII), IncFIB(K), IncN, Col(MGD2), ColRNAI, Col(MG828), ColE10, p0111, ColpVC	-	-	-	-	sitA	neuC, traT	-	519	5.19229	47863	99.59	1.65	100	8508072	36.1196	35.7002
GCA_905397465	B18FEP	Beqaa	B4	A	ST-189	O86:H21	H54	blaCTX-M-3	-	blaTEM-1B-like	mcr-1	-	erm(42)-like,mph(A)	aac(3)-IId-like,aadA1,aadA2,strA,strB	sul3	tet(B)	cmlA1-like,floR-like	dfrA14-like	-	fosA	IncHI2A, IncFII, IncHI2, IncN, TrfA, p0111, ColpVC, ColRNAI	-	-	-	-	-	traT	astA	259	5.34887	110356	99.59	0	0	6548642	35.9995	35.6951
GCA_905397595	B23CTX	Beqaa	B5	A	ST-189	ONT:H21	H54	-	blaCMY-2	blaTEM-1B	mcr-1	-	mph(A)	aac(3)-IId-like,aadA1,aadA2-like,aph(3')-Ic-like,strA-like,strB-like	sul2,sul3	tet(B),tet(M)-like	cmlA1-like,floR-like	dfrA12,dfrA14-like	-	-	IncHI2A, IncHI2, IncN, IncFII(pCoo), IncFIB(pLF82), IncI2, TrfA, Col(MG828), ColRNAI, IncX4, IncB/O/K/Z	-	hra	-	-	-	traT	astA	226	5.55811	150729	99.59	0	0	7717262	35.956	35.7693
GCA_905397475	B25FEP	Beqaa	B5	B1	ST-6448	O5:H20	H60	blaCTX-M-55	-	blaTEM-1B	mcr-1	-	erm(42)-like,mph(A)	aac(3)-IId-like,aadA22,aadA5,strA,strB	sul2,sul3	tet(A)-like	floR-like	dfrA17	-	-	IncFIA, IncI1, IncFIC(FII), IncI2, IncX4, Col(MG828)	papA_F19	hra	tsh	-	iroN, iucC, iutA, sitA	traT	cib, cma, cvaC, hlyF, mchF, etsC, ompT	286	5.34008	172516	99.59	0	0	6016238	35.9907	35.597
GCA_905397325	B2FEP	Beqaa	B1	A	ST-48	O86:H51	H25	blaCTX-M-3	-	blaTEM-1B-like	-	-	mph(A)	aac(3)-IId-like,aadA1,aadA2,strA,strB	sul2,sul3	tet(A)-like	cmlA1-like,floR-like	dfrA1	-	fosA	IncFII, IncI1, IncFIB(pHCM2), Col8282, p0111, IncQ1, ColRNAI, Col(MG828)	-	iha	-	-	iucC, iutA, sitA	kpsE, kpsMII, traT	astA, cea, cib, ompT	354	5.29744	86245	99.59	0	0	5757812	36.0135	35.5049
GCA_905397565	B30FEP	Beqaa	B6	E	ST-997	O11:H51	H31	blaCTX-M-3	-	blaTEM-1B-like	mcr-1	-	erm(42)-like,mph(B)	aadA1,strA,strB	sul1,sul2	tet(A)-like	floR-like	dfrA1	-	fosA	IncFII, IncFIB(AP001918), ColE10, IncQ1, IncX4	-	air	-	-	chuA, ireA, iroN, sitA	traT	cma, cvaC, hlyF, mchF, usp, ompT	226	5.43924	224434	99.59	1.29	0	9149431	36.1139	35.6997
GCA_905397515	B31CTX1	Beqaa	B7	E	ST-1140	O38:H39	H221	blaCTX-M-55	-	blaTEM-1B-like	mcr-1	-	erm(42)-like,mph(A)	aac(3)-IId-like,aph(3')-Ia,strB-like	-	tet(A)-like	floR-like	dfrA1	-	fosA	IncFII, IncI1, IncN, IncX1, IncI2, IncX4, Col(MG828)	-	hra	-	-	chuA	traT	ompT	426	5.27482	38212	99.59	0.92	100	5760543	35.7823	35.4524
GCA_905397625	B38CTX	Beqaa	B8	A	ST-744	O89:H10	H54	blaCTX-M-3	-	blaTEM-1B-like	mcr-1	-	erm(42)-like,mph(A)	aadA5,aph(3')-Ia,strA,strB	sul1,sul2	tet(B)	floR-like	dfrA17	-	fosA	IncFII(pRSB107), IncFII, IncI1, IncFIB(AP001918), IncI2, ColE10, IncQ1	-	hra	tsh	-	iroN, iucC, iutA, sitA	traT	cib, cma, cvaC, hlyF, mchF, etsC, ompT	272	5.02327	115807	98.76	0	0	8537171	36.0011	35.7486
GCA_905397495	B40FEP	Beqaa	B8	E	ST-997	O11:H51	H31	blaCTX-M-3	-	blaTEM-1B-like	mcr-1	-	erm(42)-like	strA,strB	sul2	-	floR-like	-	-	fosA	IncFII, IncFIB(AP001918), ColE10, IncQ1, IncX4	-	air	-	-	chuA, ireA, iroN, sitA	traT	cma, cvaC, hlyF, mchF, usp, ompT	153	5.16512	214909	99.59	0	0	7241062	36.1033	35.505
GCA_905397305	B7CTX	Beqaa	B2	E	ST-1011	ONT:H16	H31	-	blaCMY-2	blaTEM-1B	mcr-1	-	mph(A)	aac(3)-IId-like,aadA2-like,aadA24-like,aph(3')-Ia	sul1,sul2,sul3	tet(A)-like	catA1-like,cmlA1-like,floR-like	dfrA12	-	-	IncHI2A, IncFII(29), IncHI2, TrfA, ColRNAI, IncX4, Col(MG828)	-	air, hra	pic	-	chuA	traT	astA, cea	554	5.47082	34612	99.17	1.24	0	4203292	36.0282	35.7702
GCA_905397485	Bb12CTX	Baalbeck	Bb3	G	ST-117	O33:H4	H97	blaCTX-M-15	-	-	-	qnrS1	mph(A)	aadA5,strA,strB	sul1,sul2-like	tet(A)-like	floR-like	dfrA17	-	-	IncFIC(FII), IncFII, IncFIB(AP001918), ColRNAI, ColpVC, Col(MG828)	lpfA, papA_F19	hra	pic	-	chuA, fyuA, ireA, iroN, irp2, iucC, iutA, sitA	traT	cea, cvaC, hlyF, mchF, etsC, ompT	274	5.23112	237953	99.59	0	0	5109570	36.0743	35.7376
GCA_905397615	Bb19CTX	Baalbeck	Bb4	A	ST-5687	O25:H4	H30	blaCTX-M-3	-	blaTEM-1B-like	-	-	erm(42)-like,mph(A)	aac(3)-IId-like,aadA2-like,aadA24-like,aph(3')-Ia,strA,strB	sul1,sul2-like	tet(A)-like	floR-like	dfrA12	lnu(F)	-	IncHI1B(CIT), IncFII, IncI1, IncFIB(AP001918), ColRNAI, Col(MG828), Col156, p0111, Col8282, ColpVC, IncB/O/K/Z	papA_F19, papC	hra, iha	-	-	iucC, iutA	kpsE, kpsMII, traT	cba, cea, celb, cia, cma, hlyF, etsC	936	5.5516	23267	99.04	1.24	0	4463926	36.0445	35.6795
GCA_905397525	Bb20CTX	Baalbeck	Bb4	A	ST-48	O160:H9	H54	-	blaCMY-2	blaTEM-1B-like	mcr-1	-	erm(42)-like	aadA2,aadA24-like	sul1,sul3	tet(A)-like	cmlA1-like,floR-like	dfrA14-like	-	-	IncFII, IncI1, IncFIB(AP001918), Col(MG828), Col(BS512), ColRNAI, p0111, IncX4, Col8282, IncQ1	-	-	-	-	iroN, sitA	traT	cib, cma, cvaC, hlyF, ompT	319	5.01783	56585	98.76	0	0	4680941	36.0569	35.598
GCA_905397635	Bb2CTX	Baalbeck	Bb1	G	ST-117	O33:H4	H97	blaCTX-M-15	-	-	-	qnrS1	mph(A)	aadA5,strA,strB	sul1,sul2-like	tet(A)-like	floR-like	dfrA17	-	-	IncFIC(FII), IncFII, IncFIB(AP001918), ColRNAI, ColpVC, Col(MG828)	lpfA, papA_F19	hra	pic	-	chuA, fyuA, ireA, iroN, irp2, iucC, iutA, sitA	traT	cea, cvaC, hlyF, mchF, etsC, ompT	274	5.2369	197120	99.59	0	0	6372355	36.0702	35.7744
GCA_905397585	Bb5CTX	Baalbeck	Bb1	G	ST-117	O33:H4	H97	blaCTX-M-15	-	-	-	qnrS1	mph(A)	aadA5,strA,strB	sul1	tet(A)-like	floR-like	dfrA17	-	-	IncFIC(FII), IncFII, IncFIB(AP001918), Col(BS512), Col8282, ColRNAI, ColpVC, Col(MG828)	lpfA, papA_F19	hra	pic	-	chuA, fyuA, ireA, iroN, irp2, iucC, iutA, sitA	traT	cea, cvaC, hlyF, mchF, etsC, ompT	409	5.27926	45968	99.59	0.41	100	4707437	36.0663	35.5632
GCA_905397545	Bb6CTX	Baalbeck	Bb2	G	ST-117	O33:H4	H97	blaCTX-M-15	-	-	-	qnrS1	mph(A)	aadA5,strA,strB	sul1,sul2-like	tet(A)-like	floR-like	dfrA17	-	-	IncFIC(FII), IncFII, IncFIB(AP001918), ColpVC, ColRNAI	lpfA, papA_F19	hra	pic	-	chuA, fyuA, ireA, iroN, irp2, iucC, iutA, sitA	traT	cea, cvaC, hlyF, mchF, etsC, ompT	270	5.47221	240924	99.59	1.29	0	5775234	36.0975	35.8281
GCA_905397985	M18CTX	Mount Lebanon	M4	A	ST-93	O51:H52	-	-	blaCMY-2	blaTEM-1B	-	-	-	aac(3)-IId-like,aadA1-like,aadA2	sul3	tet(A)-like	cmlA1-like,floR-like	dfrA12	-	-	IncFII, IncI1, IncI2, Col8282, Col(MG828), ColRNAI, IncB/O/K/Z	-	hra, iha	-	-	iucC, iutA, sitA	kpsE, kpsMII, traT	cea, cib, cma, cvaC, hlyF, etsC, ompT	436	5.26975	46588	99.59	0.83	100	8375354	36.0766	35.4624
GCA_905398005	M27FEP	Mount Lebanon	M6	F	ST-354	O45:H10	H58	blaCTX-M-3	-	blaTEM-1B-like	-	qnrD	mph(A)	aac(3)-IId-like,aadA5,aph(3')-Ic	sul1	tet(B)-like	catA1-like	-	-	fosA	IncFII, IncFIB(AP001918), IncFIA, Col(BS512), Col3M, IncX4	lpfA, yfcV	air, hra, ibeA	-	-	chuA, iucC, iutA, sitA	traT	astA, usp	180	5.24361	192959	99.59	0.09	0	9222595	36.0323	35.648
GCA_905397995	M28CTX1	Mount Lebanon	M6	F	ST-1485	O102:H45	H27	blaCTX-M-3,blaTEM-57-like	-	-	mcr-1	qnrS1	-	aac(3)-IId-like	-	tet(A)-like	-	-	-	fosA	IncFIC(FII), IncFIA, IncI1, IncFIB(AP001918), IncFII, Col(BS512), Col8282, IncI2, IncX4	lpfA, yfcV	air, hra	tsh	-	chuA, iroN, iucC, iutA, sitA	kpsE, kpsMII, traT	cib, cvaC, hlyF, mchF, etsC, ompT	514	5.47855	40937	97.73	0	0	8196031	36.1309	35.7074
GCA_905397605	M2FEP	Mount Lebanon	M1	E	ST-1011	O51:H16	H31	-	blaCMY-2	blaTEM-1B	-	-	-	aadA1,aadA2	sul1-like,sul3	tet(A)-like	catA1-like,cmlA1-like	dfrA12	-	-	IncFIB(AP001918), ColRNAI	-	air	-	-	chuA, iroN, sitA	-	cib, cma, cvaC, hlyF, ompT	155	5.06358	205744	99.59	0	0	7032575	36.009	35.558
GCA_905398145	M40FEP	Mount Lebanon	M8	A	ST-206	ONT:H55	H54	blaCTX-M-27	-	blaTEM-1C	-	qnrS1	mph(A)	aadA1,aadA2,aadA5,aph(3')-Ia-like,strA,strB	sul2,sul3	tet(A)-like,tet(M)-like,tet(Y)	cmlA1-like,floR-like	dfrA17	-	fosA-like	IncFII(pCoo), p0111	-	hra	-	-	-	traT	astA, ompT	306	5.08674	72840	99.59	1.24	0	4250267	35.7992	35.7702
GCA_905398065	M42CTX	Mount Lebanon	M9	A	ST-93	O6:H16	H41	-	blaCMY-2	blaTEM-1B	-	-	mph(A)	aadA2,aph(3')-Ia,strA,strB	sul1,sul2-like	tet(A)-like	catA1-like,floR-like	dfrA12	-	-	IncFIB(pENTAS01), IncFII(pCoo), ColRNAI, Col(BS512), Col(MG828), IncA/C2, p0111, Col8282, IncB/O/K/Z	-	-	-	-	-	-	-	500	5.8434	62377	99.59	0.41	100	5790323	36.1837	35.677
GCA_905398095	M45CTX	Mount Lebanon	M9	A	ST-206	ONT:H55	H54	blaCTX-M-27	-	blaTEM-1C	-	qnrS1	mph(A)	aac(3)-IId-like,aadA1,aadA2,aadA5,aph(3')-Ia-like	sul3	tet(A)-like,tet(M)-like	cmlA1-like,floR-like	dfrA17	-	fosA-like	IncFII(pCoo), p0111	-	hra	-	-	-	traT	astA, ompT	212	4.79347	89019	99.59	0	0	6447056	36.0692	35.7468
GCA_905397505	M5FEP	Mount Lebanon	M1	A	ST-746	ONT:H37	H31	blaCTX-M-14	-	blaTEM-1B	-	-	mph(A)	aac(3)-IId-like,aadA5,strA,strB	sul1,sul2-like	tet(A)-like	floR-like	-	-	-	IncFII(pRSB107), IncFIA, IncHI2, IncFIB(K), IncHI2A, TrfA, ColE10, ColRNAI, Col(MG828)	papA_F19	hra	-	-	sitA	-	-	345	4.90797	52555	99.59	1.1	100	6695993	36.1196	35.5899
GCA_905397555	M7CTX	Mount Lebanon	M2	G	ST-117	ONT:H4	H97	blaCTX-M-3	-	blaTEM-1B-like	-	-	-	aac(3)-IId-like,aph(3')-Ia,strA,strB	-	tet(A)	floR-like	-	-	fosA	IncFIC(FII), IncFII, IncFIB(AP001918), ColRNAI, Col(MG828)	lpfA	hra	pic, tsh, vat	-	chuA, fyuA, ireA, iroN, irp2, iucC, iutA, sitA	traT	cea, cvaC, hlyF, mchF, etsC, ompT	254	5.15608	131984	99.59	0	0	6952854	36.1014	35.5977
GCA_905398075	N11CTX	Nabatieh	N3	E	ST-1011	O102:H45	H31	blaCTX-M-3	blaCMY-2	blaTEM-1B-like	mcr-1	-	mph(A)	aac(3)-IId-like,aadA1,aadA2-like,aph(3')-Ia	sul1,sul3	tet(A)-like	catA1-like,cmlA1-like	dfrA12	-	fosA	IncFII, IncFIB(AP001918), ColRNAI, IncX4, Col(MG828)	-	air	-	-	chuA, iroN, sitA	traT	cib, cma, cvaC, hlyF, ompT	141	5.142	203319	99.59	0	0	4260078	35.9565	35.6559
GCA_905398055	N12CTX	Nabatieh	N3	E	ST-1011	O102:H45	H31	blaCTX-M-3	blaCMY-2	blaTEM-1B-like	mcr-1	-	mph(A)	aac(3)-IId-like,aadA1,aadA2,aph(3')-Ia	sul1,sul3	tet(A)-like	catA1-like,cmlA1-like	dfrA12	-	fosA	IncFII, IncFIB(AP001918), ColpVC, Col8282, ColRNAI, IncX4, Col(MG828)	-	air	-	-	chuA, iroN, sitA	traT	cib, cma, cvaC, hlyF, ompT	171	5.18854	199552	99.59	0	0	4208553	35.9631	35.7021
GCA_905398025	N14CTX2	Nabatieh	N3	E	ST-1011	O102:H45	H31	-	blaCMY-2	blaTEM-1B	-	-	mph(A)	aac(3)-IId-like,aadA1,aadA2,aph(3')-Ia	sul1,sul3	tet(A)-like	catA1-like,cmlA1-like	dfrA12	-	-	IncFIB(AP001918), Col8282, Col(MG828), ColpVC, ColRNAI	-	air	-	-	chuA, iroN, sitA	-	cib, cma, cvaC, hlyF, ompT	362	5.19505	152432	99.59	0.83	100	5128315	35.9789	35.5347
GCA_905398085	N15CTX	Nabatieh	N3	E	ST-1011	O102:H45	H31	blaCTX-M-3	blaCMY-2	blaTEM-1B-like	mcr-1	-	mph(A)	aac(3)-IId-like,aadA1,aadA2,aph(3')-Ia	sul1,sul3	tet(A)-like	catA1-like,cmlA1-like	dfrA12	-	fosA	IncFII, IncFIB(AP001918), Col(MG828), IncX4, ColRNAI	-	air	-	-	chuA, iroN, sitA	traT	cib, cma, cvaC, hlyF, ompT	147	5.17342	201848	99.59	0	0	6080683	35.9831	35.6206
GCA_905398125	N1FEP	Nabatieh	N1	A	ST-48	O21:H16	H30	blaCTX-M-14b	-	-	-	-	ere(A)-like	aac(3)-VIa-like,aadA2,aadA24-like,aph(3')-Ia,strA,strB	sul1,sul2	tet(A)-like,tet(C)-like	floR-like	dfrA32	-	-	IncFIB(pLF82), IncI1, IncI2, p0111, IncA/C2	-	hra, iha	-	-	iucC, iutA, sitA	kpsE, kpsMII, traT	astA, cba, cma, ompT	371	5.86295	81792	99.59	1.65	0	3673323	36.0934	35.808
GCA_905398045	N6CTX2	Nabatieh	N2	D	ST-115	O2:H9	H270	-	blaCMY-2	blaTEM-1C	-	-	-	aadA1-like,aadB,strA,strB	sul1,sul2	tet(A)	catA1-like,floR-like	-	-	-	IncFII, IncI1, IncFIB(AP001918), IncFII(pCoo), IncX1, ColRNAI, Col(MG828)	papC	air, hra, iha	-	-	chuA, fyuA, irp2, iucC, iutA, sitA	kpsE, kpsMII, kpsMII_K5, traT	cia, cib, hlyF, etsC, ompT	261	5.55205	107598	99.59	0	0	7374775	36.0862	35.8383
GCA_905398155	ND10CTX	North	ND2	D	ST-115	O11:H9	H270	blaCTX-M-3	blaCMY-2	blaTEM-1C	-	-	mph(A)	aadA1,aadB,aph(3')-Ia,strA,strB	sul1,sul2	tet(A)	floR-like	dfrA14-like	-	fosA	IncFII, IncI1, IncFIB(AP001918), IncI2, ColRNAI, Col(MG828), IncX1, p0111, Col8282	papC	hra, iha	-	-	chuA, iucC, iutA, sitA	kpsE, kpsMII, kpsMII_K5, traT	astA, cea, cia, hlyF, etsC, ompT	648	5.96907	26944	98.28	1.65	100	5645489	36.0864	35.7526
GCA_905398135	ND12FEP	North	ND3	A	ST-10	O123:H32	H23	blaCTX-M-15,blaTEM-57-like	-	-	-	qnrB19	mph(A)	aac(3)-IId-like,aac(3)-VIa-like,aadA1,aadA2,aph(3')-Ia	sul1,sul2,sul3	tet(A)-like	cmlA1-like,floR-like	-	-	fosA	IncFII, IncI1, ColRNAI, Col156, Col(MG828)	-	hra	-	eae, espA, espB, espF, espJ, nleA, tir	-	traT	astA, ompT	299	5.22621	103554	99.59	0.83	0	6458087	36.0827	35.7263
GCA_905398105	ND13CTX	North	ND3	A	ST-10	O123:H32	H23	blaCTX-M-15	-	blaTEM-1B-like	-	qnrB19	mph(A)	aac(3)-IId-like,aac(3)-VIa-like,aadA1,aadA2,aph(3')-Ia	sul1,sul2,sul3	tet(A)-like	cmlA1-like,floR-like	-	-	fosA	IncFII, IncI1, ColRNAI, Col156, Col(MG828)	-	hra	-	eae, espA, espB, espF, espJ, nleA, tir	-	traT	astA, ompT	298	5.22556	92601	99.59	0.83	0	5167166	36.0501	35.8329
GCA_905398205	ND14FEP	North	ND3	E	ST-302	ONT:H9	H358	blaCTX-M-3	blaCMY-2	blaTEM-1B-like	-	-	-	aac(3)-IId-like,aadA2,aadA24-like,aadA5,aadB,aph(3')-Ia	sul1,sul2,sul3	tet(A)-like	cmlA1-like,floR-like	dfrA17	lnu(F)	fosA	IncHI2A, IncFII, IncHI2, Col(BS512), TrfA, p0111	-	air, hra	-	cif, eae, espA, espB, espF, espJ, nleA, tir	chuA, sitA	neuC, traT	ompT	575	5.63101	41711	99.59	1.29	0	6087835	36.0785	35.6972
GCA_905398185	ND16FEP	North	ND4	B1	ST-359	O161:H21	H35	blaCTX-M-3	blaCMY-2	blaTEM-1B-like	-	-	-	aadA1,aadB,aph(3')-Ia-like	sul1,sul2	tet(A)	catA1-like,floR-like	-	-	fosA	IncFIC(FII), IncFII, IncI1, IncFIB(AP001918), Col(MG828), ColRNAI	lpfA	hra	tsh	-	iroN, iucC, iutA, sitA	traT	cib, hlyF, etsC, ompT	195	5.15523	96251	99.59	0	0	4924973	36.0755	35.7886
GCA_905398195	ND17FEP	North	ND4	B1	ST-359	O161:H21	H35	blaCTX-M-3	blaCMY-2	blaTEM-1B-like	-	-	-	aadA1,aadB,aph(3')-Ia-like	sul1,sul2	tet(A)	catA1-like,floR-like	-	-	fosA	IncFIC(FII), IncFII, IncI1, IncFIB(AP001918), ColRNAI, Col(MG828)	lpfA	hra	tsh	-	iroN, iucC, iutA, sitA	traT	cib, hlyF, etsC, ompT	196	5.15529	96251	99.59	0	0	6957407	36.0769	35.6428
GCA_905398365	ND20FEP	North	ND4	B1	ST-162	O11:H9	H32	blaCTX-M-3	blaCMY-2	blaTEM-1B-like	-	-	mph(A)	aadA1,aadA2,aph(3')-Ia,strA-like,strB-like	sul2,sul3-like	tet(A)	cmlA1-like,floR-like	dfrA14-like	-	fosA	IncFIB(pLF82), IncHI2, IncFIC(FII), IncHI2A, IncFII, IncI1, IncFIB(AP001918), IncI2, TrfA, Col(MG828)	lpfA, papC	-	-	-	fyuA, iroN, irp2, iucC, iutA, sitA	traT	cia, cvaC, hlyF, mchF, etsC, ompT	296	5.52523	86250	99.59	0	0	4833173	36.0639	35.6537
GCA_905398315	ND21CTX	North	ND5	A	ST-10	O177:H48	H54	-	blaCMY-2	-	-	-	-	-	-	tet(A)	floR-like	-	-	fosA-like	IncFII(29), IncI1, Col(BS512), ColRNAI, IncX4, Col(MG828)	-	hra	-	-	-	traT	cib	263	5.05721	97990	99.59	0	0	5311881	36.0687	35.6457
GCA_905398295	ND21FEP	North	ND5	A	ST-189	O8:H26	H534	blaCTX-M-3	-	blaTEM-1B-like	-	-	-	aac(3)-VIa-like,aadA1,aadA2,aph(3')-Ia	sul1,sul2	tet(A)	-	-	-	fosA	IncFII, IncY, ColpVC	-	hra	-	cif, eae, espA, espB, espF, espJ, nleA, nleB, tir	fyuA, irp2	traT	astA	382	5.42619	68861	99.59	0.83	0	5622107	36.0849	35.7835
GCA_905398275	ND22CTX	North	ND5	E	ST-1011	O51:H16	H31	-	blaCMY-2	blaTEM-1B	-	-	-	aadA1,aadA2-like	sul1-like,sul3	tet(A)-like	catA1-like,cmlA1-like	dfrA12	-	-	IncFIB(AP001918), ColRNAI	-	air	-	-	chuA, iroN, sitA	-	cib, cma, cvaC, hlyF, ompT	150	5.05168	223636	99.59	0	0	8624291	36.2407	35.9239
GCA_905398245	ND23FEP	North	ND5	A	ST-189	O8:H26	H534	blaCTX-M-3	-	blaTEM-1B-like	-	-	-	aac(3)-VIa-like,aadA1,aadA2,aph(3')-Ia	sul1,sul2	tet(A)	-	-	-	fosA	IncFII, IncY, ColpVC	-	hra	-	cif, eae, espA, espB, espF, espJ, nleA, nleB, tir	fyuA, irp2	traT	astA	393	5.28976	72795	99.59	0.83	0	6882745	36.2403	36.1156
GCA_905398235	ND24FEP	North	ND5	F	ST-354	O184:H10	H58	blaCTX-M-3	blaCMY-2	blaTEM-1B-like	-	-	-	aac(3)-IId-like,strA,strB	sul2	tet(B)-like	catA1-like,floR-like	-	-	fosA,fosA-like	IncFII(29), IncFIB(AP001918), IncFIA, Col(MG828), ColRNAI, IncQ1, IncB/O/K/Z	lpfA, yfcV	air, hra, ibeA	-	-	chuA, iucC, iutA, sitA	traT	usp	278	5.40103	192240	99.59	0	0	5542617	36.0552	35.8588
GCA_905398335	ND27CTX	North	ND6	A	ST-43	O6:H10	H24	-	blaCMY-2	-	-	qnrB19	-	aac(3)-IId-like,aac(3)-VIa-like,aadA1,aadA2,aph(3')-Ia	sul1,sul2,sul3	tet(A)-like	cmlA1-like,floR-like	-	-	fosA	IncFIC(FII), IncI1, IncFIB(AP001918), IncFII(pCoo), p0111, ColRNAI, Col156, Col(MG828)	-	hra	-	-	fyuA, irp2	traT	cib, etsC	354	5.36215	75100	99.59	1.65	50	5321394	36.0553	35.7501
GCA_905398255	ND28CTX	North	ND6	A	ST-10	O71:H32	-	blaCTX-M-15,blaTEM-57-like	-	-	-	qnrB19	mph(A)	aac(3)-IId-like,aac(3)-VIa-like,aadA1,aadA2,aph(3')-Ia	sul1,sul2,sul3	tet(A)-like	cmlA1-like,floR-like	-	-	fosA	IncFII, IncI1, p0111, ColRNAI, Col156, Col(MG828)	-	hra	-	eae, espA, espB, espF, espJ, nleA, tir	-	-	astA, ompT	292	5.20316	92601	99.59	0.83	0	6486571	36.062	35.6956
GCA_905398355	ND28FEP	North	ND6	A	ST-10	O71:H32	-	blaCTX-M-15,blaTEM-57-like	-	-	-	qnrB19	mph(A)	aac(3)-IId-like,aac(3)-VIa-like,aadA1,aadA2,aph(3')-Ia	sul1,sul2,sul3	tet(A)-like	cmlA1-like,floR-like	-	-	fosA	IncFII, IncI1, p0111, ColRNAI, Col156, Col(MG828)	-	hra	-	eae, espA, espB, espF, espJ, nleA, tir	-	-	astA, ompT	293	5.20365	92282	99.59	0.83	0	5161938	36.0394	35.8233
GCA_905398225	ND29FEP	North	ND1	A	ST-10	O71:H32	H23	blaCTX-M-15,blaTEM-57-like	-	-	-	qnrB19	mph(A)	aac(3)-IId-like,aadA12-like,strA,strB	sul2-like	tet(A)-like	floR-like	-	-	fosA	IncFII, IncI1, p0111, ColRNAI, Col156, Col(MG828)	-	hra	-	eae, espA, espB, espF, espJ, nleA, tir	-	-	astA, ompT	271	5.21195	92282	99.59	0.83	0	4973583	36.0732	35.5946
GCA_905398035	ND2FEP	North	ND6	B1	ST-162	O130:H19	H32	blaCTX-M-3	blaCMY-2	blaTEM-1B-like	-	-	-	aac(3)-IId-like,aac(3)-VIa-like,aadA1,aadA2,aph(3')-Ia	sul1,sul2,sul3	tet(A)-like	cmlA1-like,floR-like	-	-	fosA	IncFII, IncI1, IncI2, Col(BS512), p0111, ColRNAI	lpfA, papA_F19, papC	hra	-	-	-	traT	astA	333	5.26215	53982	99.59	0.08	100	4632402	36.0116	35.7108
GCA_905398325	ND30FEP	North	ND7	A	ST-10	O71:H32	H23	blaCTX-M-15	-	blaTEM-1B-like	-	qnrB19	mph(A)	aac(3)-IId-like,strB	-	tet(A)	-	-	-	-	IncFII, IncI1, p0111, ColRNAI, Col156, Col(MG828)	-	hra	-	eae, espA, espB, espF, espJ, nleA, tir	-	-	astA, ompT	267	5.21188	95842	99.59	0.83	0	4951033	36.0602	35.6593
GCA_905398265	ND31CTX	North	ND7	E	ST-1011	O177:H10	H31	-	blaCMY-2	blaTEM-1B	-	-	mph(A)	aac(3)-VIa-like,aadA1	sul1,sul2	-	-	-	-	fosA	IncFII, IncI1, IncFIB(AP001918), IncX1, Col(MG828), ColRNAI	-	air, hra	-	-	chuA, iroN, sitA	traT	cia, cma, cvaC, hlyF, mchF, etsC, ompT	655	5.30982	25761	99.07	1.24	100	8329072	36.2055	35.9373
GCA_905398215	ND32CTX	North	ND7	A	ST-10	O123:H32	H23	blaCTX-M-15	-	blaTEM-1B-like	-	qnrB19	-	aadA1,aadA2,aph(3')-Ia,strA,strB	sul2,sul3	tet(A)-like	cmlA1-like,floR-like	-	-	-	IncFII, IncI1, IncI2, ColRNAI, Col156, Col(MG828)	-	hra	-	eae, espA, espB, espF, espJ, nleA, tir	-	traT	astA, ompT	286	5.23776	101096	99.59	0.83	0	4923472	36.0405	35.8226
GCA_905398345	ND35FEP	North	ND8	G	ST-117	ONT:H4	H97	blaCTX-M-1	-	-	-	-	-	aac(3)-Id,aadA1,aadA2,aadA7,aph(3')-Ia,strA,strB	sul1,sul2	tet(A),tet(C)-like,tet(J)-like	cat-like,floR-like	-	-	-	IncFII, IncI1, IncFIB(AP001918)	lpfA	iha	pic, vat	-	chuA, ireA, iroN, iucC, iutA, sitA	traT	cia, cvaC, hlyF, mchF, etsC, ompT	142	5.10651	200278	99.59	0	0	4979881	36.0912	35.7885
GCA_905398285	ND38FEP	North	ND1	A	ST-746	ONT:H37	H470	blaCTX-M-3	-	blaTEM-1B-like	-	-	erm(42)-like,mph(A)	aadA1,aadB,aph(3')-Ia,strA,strB	sul1,sul2	tet(A)	floR-like	dfrA12	-	fosA	IncFII, IncI1, IncFIB(AP001918), Col(MG828), ColRNAI, p0111, IncX1, ColE10, IncB/O/K/Z	-	hra	-	-	sitA	traT	-	330	5.26853	85903	99.59	0	0	4958348	36.0614	35.8286
GCA_905398015	ND3FEP	North	ND9	D	ST-115	O11:H9	H270	blaCTX-M-3	blaCMY-2	blaTEM-1C-like	-	-	mph(A)	aac(3)-VIa-like,aadA1,aph(3')-Ia	sul1,sul2	tet(A)	floR-like	dfrA14-like	-	fosA	IncFII, IncI1, IncFIB(AP001918), IncI2, IncX1, ColRNAI	papC	air, hra, iha	-	-	chuA, iucC, iutA, sitA	kpsE, kpsMII, kpsMII_K5, traT	astA, cia, cib, hlyF, etsC, ompT	371	5.83332	92092	99.59	0	0	5516350	36.0682	35.6593
GCA_905398305	ND42FEP	North	ND9	A	ST-10	ONT:H37	H54	blaCTX-M-3	-	blaTEM-1B-like	-	-	erm(42)-like	aac(3)-VIa-like,aadA2,aadA24-like,aph(3')-Ia,strA,strB	sul1,sul2	tet(A)-like,tet(C)-like	floR-like	-	-		IncFII, ColE10, Col(MG828)	-	hra	-	-	-	traT	-	151	4.89665	119289	99.59	0.83	0	5412905	36.0575	35.5796
GCA_905398395	ND43FEP	North	ND9	F	ST-354	ONT:H37	H58	blaCTX-M-3	-	blaTEM-1B-like	-	-	mph(A)	aadA1-like,aadA2,aadB,aph(3')-Ic-like,strA,strB-like	sul1,sul2	tet(A)-like	floR-like	-	-		IncFII, IncI2, p0111, ColRNAI, Col(MG828)	lpfA, yfcV	air, hra, ibeA, iha	-	-	chuA, sitA	kpsE, kpsMII, kpsMII_K5, traT	cea, cma, mchF, mcmA, usp	194	5.30365	205895	99.59	0	0	6214189	36.0786	35.5891
GCA_905398375	ND45CTX	North	ND9	A	ST-93	O5:H10	-	blaCTX-M-3	-	blaTEM-1B-like	-	-	mph(A)	aac(3)-IId-like,aac(6')-IIc,aadA15-like,aph(3')-Ic,strA,strB	sul1,sul2	tet(B)-like,tet(G)-like	catA1-like	dfrA1,dfrA14-like	-	fosA,fosA-like	IncFII, IncFIB(AP001918), IncFIA, IncB/O/K/Z	-	hra	-	-	ireA, iroN, iucC, iutA, sitA	kpsE, kpsMII, kpsMII_K5, traT	astA, cma, hlyF, etsC, ompT	329	5.19721	81638	99.59	0	0	5232672	36.0458	35.7169
GCA_905398385	ND45FEP	North	ND10	A	ST-93	O5:H10	-	blaCTX-M-3	-	blaTEM-1B-like	-	-	mph(A)	aac(3)-IIa,aadA1,aadA2-like,aph(3')-Ia	sul2,sul3	tet(B)	cmlA1-like,floR-like	dfrA1,dfrA14-like	-	-	IncFII, IncFIB(AP001918), IncFIA, IncB/O/K/Z	-	hra	-	-	ireA, iroN, iucC, iutA, sitA	kpsE, kpsMII, kpsMII_K5, traT	astA, cma, hlyF, etsC, ompT	313	5.19758	89565	99.59	0	0	4847717	36.0702	35.6733
GCA_905398525	ND47CTX1	North	ND10	F	ST-457	O11:H25	H145	blaCTX-M-27	blaCMY-2	-	-	-	erm(42)-like,mph(A)	aac(3)-IIa-like,aadA2,aadA24-like,strA,strB	sul1,sul2-like,sul3	tet(A)-like	floR-like	dfrA14-like	-	fosA-like	IncFII, IncI1, IncFIB(AP001918), ColRNAI	lpfA, papA_F19, yfcV	air, hra	-	-	chuA, sitA	kpsE, kpsM_K15	cia, hlyF, ompT	154	5.15975	129752	99.59	0.09	100	4937659	36.0682	35.6325
GCA_905398455	ND48FEP	North	ND10	F	ST-457	O11:H25	H145	blaCTX-M-27	-	-	-	-	erm(B)-like,mph(A)	aac(3)-IIa-like,aadA2,aadA24-like,aph(3')-Ia	sul1,sul3	tet(A)	cmlA1-like,floR-like	dfrA14-like	-	-	IncFII, IncFIB(AP001918), IncX1, Col8282, p0111	lpfA, yfcV	air, hra	-	-	chuA, sitA	kpsE, kpsMII, kpsMII_K5	cma, hlyF, mchF, mcmA, ompT	181	5.19899	168261	99.59	0	0	6024205	36.0868	35.6743
GCA_905398495	ND49CTX1	North	ND10	F	ST-457	O11:H25	H145	blaCTX-M-27	-	-	-	-	erm(B)-like,mph(A)	aac(3)-IId-like,aadA1,aadA2,aadB,aph(3')-Ic-like,strA,strB	sul1,sul2,sul3	tet(B)	floR-like	dfrA14-like	-	fosA,fosA-like	IncFII, IncFIB(AP001918), IncX1, Col8282, p0111	lpfA, yfcV	air, hra	-	-	chuA, sitA	kpsE, kpsMII, kpsMII_K5	cma, hlyF, mchF, mcmA, ompT	184	5.19777	183233	99.59	0	0	6582630	36.1079	35.8868
GCA_905398115	ND4CTX	North	ND10	D	ST-115	O2:H9	H270	-	blaCMY-2	blaTEM-1B-like	-	-	mph(A)	aac(3)-IId-like,aadA22,strA,strB	sul2	tet(B)	floR-like	dfrA14-like	-	fosA-like	IncFII, IncI1, IncFIB(AP001918), IncI2, IncX1, ColRNAI, Col(MG828)	papC	air, hra, iha	-	-	chuA, fyuA, irp2, iucC, iutA, sitA	kpsE, kpsMII, kpsMII_K5, traT	astA, cia, cib, hlyF, etsC, ompT	415	5.79186	93839	99.59	0	0	4028905	36.0725	35.7534
GCA_905398475	ND50CTX	North	ND1	F	ST-354	ONT:H34	H58	-	blaCMY-2	blaTEM-1B	-	-	mph(A)	aadA1,aadB,aph(3')-Ia,strA,strB	sul1,sul2	tet(A)	floR-like	dfrA17	lnu(F)	fosA	IncHI2A, IncFII(29), IncHI2, IncFIB(AP001918), IncFIA, IncI2, TrfA, IncB/O/K/Z, IncQ1, Col(MG828)	lpfA, yfcV	air, hra, ibeA	-	-	chuA, iucC, iutA, sitA	kpsE, kpsMII, traT	usp	227	5.53958	136478	99.59	0.14	100	7045349	36.2299	35.8096
GCA_905398165	ND5CTX	North	ND2	D	ST-115	O11:H9	H270	blaCTX-M-15	blaCMY-2	blaTEM-1C-like	-	-	mph(A)	aac(3)-IId-like,aadA2,aadA24-like,aadB,aph(3')-Ia,strA,strB	sul1,sul2-like,sul3	tet(A)-like	cmlA1-like,floR-like	dfrA14-like	-	-	IncFII, IncI1, IncFIB(AP001918), IncI2, IncX1, p0111, ColRNAI	papC	air, hra, iha	-	-	chuA, iucC, iutA, sitA	kpsE, kpsMII, kpsMII_K5, traT	astA, cia, cib, hlyF, etsC, ompT	385	5.93942	92092	99.59	0	0	6984122	36.2104	35.806
GCA_905398445	S10CTX	South	S3	CladeI	ST-770	O25:H45	H552	-	blaCMY-2	blaTEM-1B	-	-	mph(B)	aac(3)-VIa-like,aadA2,aadA24-like,aph(3')-Ia,strA,strB	sul1,sul2	tet(A)-like,tet(C)-like	floR-like	dfrA1,dfrA12	-	-	IncI1, IncFIB(AP001918), IncFII(pCoo), Col8282, IncB/O/K/Z, ColRNAI, Col(MG828)	-	air, hra, iha	-	-	chuA, fyuA, irp2, iucC, iutA, sitA	kpsE, kpsMII, kpsMII_K1, neuC, traT	astA, cma, hlyF, ompT	571	5.87168	93509	99.59	0	0	3604014	36.1219	35.9717
GCA_905398415	S12CTX	South	S4	A	ST-48	O21:H16	H30	blaCTX-M-14b	-	-	-	-	ere(A)-like	aac(3)-VIa-like,aadA2,aadA24-like,aph(3')-Ia,strA,strB	sul1,sul2	tet(A)-like,tet(C)-like	floR-like	dfrA32	-	-	IncFIB(pLF82), IncI1, p0111, IncA/C2	-	hra, iha	-	-	iucC, iutA, sitA	kpsE, kpsMII, traT	astA, cba, cma, ompT	360	5.79883	85147	99.59	1.65	0	3827674	36.1515	35.9352
GCA_905398435	S16CTX	South	S4	A	ST-48	O21:H16	H30	blaCTX-M-14b	-	-	-	-	ere(A)-like	aac(3)-VIa-like,aadA2,aadA24-like,aph(3')-Ia,strA,strB	sul1,sul2	tet(A)-like,tet(C)-like	floR-like	dfrA32	-	-	IncFIB(pLF82), IncI1, p0111, IncA/C2	-	hra, iha	-	-	iucC, iutA, sitA	kpsE, kpsMII, traT	astA, cba, cma, ompT	367	5.80078	85146	99.59	1.65	0	4168304	36.1585	36.0002
GCA_905398505	S17CTX	South	S5	A	ST-48	O21:H16	H30	blaCTX-M-14b	-	-	-	-	ere(A)-like	aac(3)-IIa-like,aadA1,aadA2,aph(3')-Ia,strA,strB	sul2-like,sul3	tet(A)-like	cmlA1-like,floR-like	dfrA32	-	-	IncFIB(pLF82), IncI1, p0111, IncA/C2	-	hra, iha	-	-	iucC, iutA, sitA	kpsE, kpsMII, traT	astA, cba, cma, ompT	363	5.79956	89317	99.59	1.65	0	3464586	36.1449	35.947
GCA_905398515	S21CTX	South	S5	F	ST-457	O11:H25	H145	blaCTX-M-27	-	-	mcr-1	-	mph(A)	-	sul2	tet(B)	-	dfrA14-like	-	-	IncFII, IncFIB(AP001918), IncX1, IncX4, Col(MG828)	lpfA, papA_F19, yfcV	air, hra, iha	-	-	chuA, iucC, iutA, sitA	kpsE, kpsM_K15	cma, hlyF, mchF, mcmA, ompT	193	5.14681	175699	99.59	0	0	4083219	36.1382	35.7319
GCA_905398535	S24CTX	South	S5	G	ST-117	O114:H4	H97	-	blaCMY-2	-	-	-	-	aac(3)-IIa-like,aadA1,aadA2,aph(3')-Ia,strA,strB	sul2	tet(A)-like	cmlA1-like,floR-like	-	-	fosA	IncFII, IncFIB(AP001918), Col(MG828)	lpfA, papA_F20, papC	-	-	-	chuA, fyuA, ireA, irp2, iucC, iutA, sitA	traT	cia, hlyF, etsC, ompT	216	4.99745	155015	99.59	0	0	3996638	36.1229	35.9337
GCA_905398485	S25CTX	South	S6	F	ST-457	O11:H25	H145	blaCTX-M-27	-	-	mcr-1	-	erm(42)-like,mph(A)	aadA2,aph(3')-Ia,strA,strB	sul1,sul2-like	tet(A)-like	catA1-like,floR-like	dfrA14-like	-	-	IncFII, IncFIB(AP001918), IncI2, IncX1, ColRNAI	lpfA, yfcV	air, hra	-	-	chuA, sitA	kpsE, kpsMII, kpsMII_K5	cma, hlyF, mchF, mcmA, ompT	194	5.18988	167519	99.59	0	0	4314982	35.9889	35.7217
GCA_905398565	S26CTX	South	S6	A	ST-93	O6:H16	H41	-	blaCMY-2	blaTEM-1B	-	-	mph(A)	aac(3)-IId-like,aadA1,aadA2,aph(3')-Ia,strA,strB	sul1,sul3	tet(A)	cmlA1-like,floR-like	dfrA12	-	-	IncFIB(pENTAS01), IncFII(pCoo), ColRNAI, Col(MG828), IncA/C2, p0111, Col8282, IncB/O/K/Z	-	air, hra, iha	-	-	iucC, iutA, sitA	kpsE, kpsMII, kpsMII_K1, neuC, traT	astA, cea, cma	429	5.6579	89592	99.59	0	0	4538433	35.9563	35.6089
GCA_905398545	S28CTX	South	S6	A	ST-7941	ONT:H27	H54	-	blaCMY-2	blaTEM-1B	-	-	mph(A)	aadA2,aph(3')-Ia,strA,strB	sul1,sul2-like	tet(A)-like	catA1-like,floR-like	dfrA1,dfrA14-like	-	-	IncFII, IncI1, IncFIB(AP001918), IncI2, ColRNAI	-	hra	-	-	iroN, iucC, iutA, sitA	traT	astA, cea, cia, cma, cvaC, hlyF, ompT	194	4.97344	116053	99.59	0	0	4757101	35.9859	35.5533
GCA_905398575	S29CTX	South	S7	A	ST-93	O6:H16	H41	-	blaCMY-2	blaTEM-1B	-	-	mph(A)	aadA1	sul2	tet(B)	floR-like	dfrA12	-	-	IncFIB(pENTAS01), IncFII(pCoo), ColRNAI, Col(MG828), IncA/C2, p0111, Col8282, IncB/O/K/Z	-	air, hra, iha	-	-	iucC, iutA, sitA	kpsE, kpsMII, kpsMII_K1, neuC, traT	astA, cea, cma	456	5.66765	89592	99.59	0	0	5113979	35.9964	35.6469
GCA_905398555	S31CTX	South	S7	G	ST-117	O79:H4	H97	-	blaCMY-2	blaTEM-1B	-	-	-	aadA1	sul2	tet(B)	floR-like	dfrA1	-	-	IncFII, IncFIB(AP001918), ColRNAI, Col(MG828)	lpfA, papA_F20, papC	-	-	-	chuA, fyuA, ireA, irp2, iucC, iutA, sitA	traT	astA, cia, hlyF, etsC, ompT	234	5.08692	161073	99.59	0	0	4742954	36.0078	35.4963
GCA_905398605	S32CTX	South	S7	G	ST-117	O79:H4	H97	-	blaCMY-2	blaTEM-1B	-	-	-	aac(3)-VIa-like,aadA2,aadA24-like,aph(3')-Ia,strA,strB	sul1,sul2	tet(A)-like,tet(C)-like	floR-like	dfrA1	-	-	IncFII, IncFIB(AP001918), Col(MG828), ColRNAI	lpfA, papA_F20, papC	-	-	-	chuA, fyuA, ireA, irp2, iucC, iutA, sitA	traT	astA, cia, hlyF, etsC, ompT	263	5.08626	158965	99.59	0	0	4734137	35.9445	35.7981
GCA_905398595	S34CTX	South	S7	A	ST-48	O21:H16	H30	blaCTX-M-14b	-	-	mcr-1	-	ere(A)-like	aac(3)-VIa-like,aadA2,aadA24-like,aph(3')-Ia,strA,strB	sul1,sul2	tet(A)-like,tet(B),tet(C)-like	floR-like	dfrA32	-	-	IncFIB(pLF82), IncI1, IncI2, p0111, IncA/C2	-	hra, iha	-	-	iucC, iutA, sitA	kpsE, kpsMII, traT	astA, cba, cma, ompT	382	5.85943	85146	99.59	1.65	0	4883095	35.9647	35.6563
GCA_905398615	S36CTX	South	S8	A	ST-93	O6:H16	H41	-	blaCMY-2	blaTEM-1B	-	-	mph(A)	aac(3)-IIa-like,aph(3')-Ia	-	tet(A)-like	floR-like	dfrA12	-	-	IncFIB(pENTAS01), IncFII(pCoo), ColRNAI, Col(MG828), IncA/C2, p0111, Col8282, IncB/O/K/Z	-	air, hra, iha	-	-	iucC, iutA, sitA	kpsE, kpsMII, kpsMII_K1, neuC, traT	astA, cea, cma	435	5.65717	89592	99.59	0	0	9718748	36.132	35.5581
GCA_905398645	S37CTX	South	S10	B1	ST-162	O134:H19	H32	blaCTX-M-15	-	-	-	-	mph(A)	aadA2,aph(3')-Ia,strA,strB	sul1,sul2	tet(A)-like	catA1-like,floR-like	-	-	-	IncFIC(FII), IncFIB(AP001918), IncX1, ColRNAI, Col(MG828)	lpfA, papC	hra, iha	-	-	iroN, iucC, iutA, sitA	traT	astA, cvaC, hlyF, mchB, mchC, mchF, etsC, ompT	122	4.96243	188586	99.59	0	0	4897861	36.0014	35.6487
GCA_905398685	S46CTX	South	S10	A	ST-93	O6:H16	H41	-	blaCMY-2	blaTEM-1B	-	-	mph(A)	aac(3)-IId-like,aadA1-like,aadA2,aph(3')-Ia,strA,strB	sul1,sul3	tet(A)	cmlA1-like	dfrA12	-	-	IncFIB(pENTAS01), IncFII(pCoo), ColRNAI, Col(MG828), IncA/C2, p0111, Col8282, ColpVC, IncB/O/K/Z	-	air, hra, iha	-	-	iucC, iutA, sitA	kpsE, kpsMII, kpsMII_K1, neuC, traT	astA, cea, cma	445	5.66599	89591	99.59	0	0	4425236	35.9629	35.5961
GCA_905398675	S47CTX	South	S10	A	ST-10	ONT:H48	H54	-	blaCMY-2	blaTEM-1B	-	qnrB19	mph(A)	-	-	tet(A)-like	floR-like	dfrA1,dfrA14-like	-	-	IncFII, IncI1, IncFIB(AP001918), IncI2, IncY, ColRNAI, Col(MG828)	-	-	-	-	sitA	traT	cib, cma, cvaC, hlyF, ompT	235	5.20434	107266	99.59	0	0	4634683	36.0068	35.7037
GCA_905398635	S49CTX	South	S1	E	ST-7687	O73:H31	H1296	blaSHV-12,blaTEM-176	-	-	-	qnrS1	-	aadA2,aph(3')-Ia,strA,strB	sul1,sul2	tet(A)	catA1-like	dfrA14-like	-	fosA-like	Col(MGD2), IncX1, Col(pWES), ColRNAI	-	air	-	-	-	-	astA, ompT	138	4.70031	91977	99.59	0	0	4633596	35.9803	35.7538
GCA_905398425	S4CTX	South	S10	D	ST-349	O49:H15	H93	blaSHV-12,blaTEM-176	blaCMY-2	blaTEM-1B	mcr-1	-	mph(A)	-	-	tet(A)-like	floR-like	dfrA12	-	-	IncFII(29), IncI1, IncI2, ColRNAI, Col(MG828), p0111, IncQ1, IncB/O/K/Z	-	air	-	-	chuA	traT	-	381	5.54195	147816	99.59	0	0	4082553	36.1474	35.9267
GCA_905398585	S50CTX	South	S11	E	ST-7687	O73:H31	H1296	blaSHV-12,blaTEM-176	-	-	-	qnrS1	-	aac(3)-VIa-like,aadA2,aadA24-like,aph(3')-Ia,strA,strB	sul1,sul2	tet(A)-like,tet(C)-like	floR-like	dfrA14-like	-	-	Col(MGD2), IncX1, Col(pWES), ColRNAI	-	air	-	-	-	-	astA, ompT	142	4.69478	92650	99.59	0	0	5469094	35.9903	35.7164
GCA_905398705	S52CTX	South	S11	A	ST-48	O21:H16	H30	blaCTX-M-14b	-	-	-	-	ere(A)-like	aac(3)-IIa-like,aadA1,aph(3')-Ia,strA,strB	sul2,sul3	tet(A)-like	catA2-like,cmlA1-like,floR-like	dfrA32	-	fosA	IncFIB(pLF82), IncI1, p0111, IncA/C2	-	hra, iha	-	-	iucC, iutA, sitA	kpsE, kpsMII, traT	astA, cba, cma, ompT	358	5.7877	79238	99.59	1.65	0	4743812	36.0154	35.6626
GCA_905398695	S53CTX1	South	S11	F	ST-457	O11:H25	H145	blaCTX-M-27	-	-	-	-	mph(A)	aac(3)-IId-like,aac(3)-IVa-like,aph(3')-Ia,aph(4)-Ia,strA,strB	sul1,sul2-like	tet(A),tet(J)-like	cat-like,catA1-like,catB3-like,cmlA1-like,floR-like	dfrA14-like	-	fosA	IncFII, IncFIB(AP001918), IncI2, Col(BS512), p0111, ColRNAI	lpfA, yfcV	air, hra	-	-	chuA, sitA	kpsE, kpsMII, kpsMII_K5	cma, hlyF, mchF, mcmA, ompT	176	5.25778	179289	99.59	0	0	5364083	36.0078	35.6912
GCA_905398665	S54CTX	South	S11	A	ST-48	O21:H16	H30	blaCTX-M-14b-like	-	-	-	-	ere(A)-like	aac(3)-VIa-like,aadA2-like,aadA24-like,aph(3')-Ia,strA,strB	sul1,sul2-like	tet(A)-like,tet(C)-like	floR-like	dfrA32	-	-	IncFIB(pLF82), IncI1, p0111, IncA/C2	-	hra, iha	-	-	iucC, iutA, sitA	kpsE, kpsMII, traT	astA, cba, cma, ompT	419	5.81677	77839	99.59	1.65	0	5568729	35.9991	35.7057
GCA_905398655	S55CTX1	South	S11	A	ST-48	O21:H16	H30	blaCTX-M-14b	-	-	-	-	ere(A)-like	strA,strB	sul2	tet(B)	-	dfrA32	-	-	IncFIB(pLF82), IncI1, p0111, IncA/C2	-	hra, iha	-	-	iucC, iutA, sitA	kpsE, kpsMII, traT	astA, cba, cma, ompT, ompT	507	5.79549	40473	99.59	2.07	0	4476331	35.8905	35.8342
GCA_905398625	S56CTX	South	S1	F	ST-457	O11:H25	H145	blaCTX-M-27	-	-	-	-	mph(A)	aac(3)-IId-like,aadA1,aadA2,aph(3')-Ia	sul1,sul3	tet(A)-like	cmlA1-like	dfrA14-like	-	-	IncFII, IncFIB(AP001918), IncY, ColRNAI	lpfA, yfcV	air, hra	-	-	chuA, sitA	kpsE, kpsMII, kpsMII_K5	cma, hlyF, mchF, mcmA, ompT	163	5.17559	179289	99.59	0	0	4321057	36.0264	35.7144
GCA_905398405	S5CTX	South	S13	CladeI	ST-770	O25:H45	H552	-	blaCMY-2	blaTEM-1B	-	-	mph(B)	aac(3)-IId-like,aac(3)-VIa-like,aadA1,aadA2,aph(3')-Ia	sul1,sul2,sul3	tet(A)-like	cmlA1-like,floR-like	dfrA1,dfrA12	-	fosA	IncI1, IncFIB(AP001918), IncFII(pCoo), IncB/O/K/Z, Col8282, ColRNAI, Col(MG828)	-	air, hra, iha	-	-	chuA, fyuA, irp2, iucC, iutA, sitA	kpsE, kpsMII, kpsMII_K1, neuC, traT	astA, cma, hlyF, ompT	625	5.89548	93327	99.59	0	0	3545064	36.1246	35.9233
GCA_905398715	S61CTX	South	S13	A	ST-10	O123:H32	H23	blaCTX-M-15	-	blaTEM-1B-like	-	qnrB19	mph(A)	aac(3)-IId-like,aac(3)-VIa-like,aadA2-like,aadA24-like,aph(3')-Ia,strA,strB	sul1,sul2,sul3	tet(A)-like,tet(C)-like	cmlA1-like,floR-like	-	-	-	IncFII, IncI1, ColRNAI, Col156, Col(MG828)	-	hra	-	eae, espA, espB, espF, espJ, nleA, tir	-	traT	astA, ompT	253	5.13033	118270	99.59	0.83	0	5609064	35.9663	35.5073
GCA_905398725	S65CTX	South	S16	A	ST-10	O123:H32	H23	blaCTX-M-15	-	blaTEM-1B	-	-	mph(A)	aac(3)-IId-like,aac(3)-IVa-like,aadA2,aadA24-like,aph(3')-Ia,aph(4)-Ia,strA,strB-like	sul1,sul3	tet(A)	cmlA1-like,floR-like	-	-	-	IncFII, IncI1, ColRNAI, Col156, Col(MG828)	-	hra	-	eae, espA, espB, espF, espJ, nleA, tir	-	traT	astA, ompT	296	5.10918	92087	99.59	0.83	0	5265719	36.0137	35.8302
GCA_905398735	S76CTX	South	S16	C	ST-23	O78:H9	H35	-	blaCMY-2	blaTEM-1B	mcr-1	-	erm(42)-like,mph(A)	aac(3)-IId-like,aadA2,aadA24-like,aadA5,aph(3')-Ia-like	sul3	tet(A)-like	cmlA1-like,floR-like	dfrA1,dfrA14-like	-	-	IncFII, IncI1, IncFIB(AP001918), ColRNAI, Col(MG828), Col156, IncX1, IncX4, ColpVC	lpfA	-	-	-	iroN, iucC, iutA, sitA	traT	celb, cib, cma, cvaC, hlyF, ompT	173	5.07815	158934	99.59	0	0	4773633	35.996	35.6738
GCA_905398745	S78CTX	South	S16	A	ST-6856	O176:H11	-	-	blaCMY-2	blaTEM-1B	-	-	-	aac(3)-IId-like,aadA2,aadA24-like,aadA5,aph(3')-Ia-like	sul3	tet(A)-like	cmlA1-like,floR-like	dfrA17,dfrA5	lnu(F)	-	IncHI1B(CIT), IncHI2, IncFII(pCoo), IncHI2A, TrfA, p0111, Col(MG828), ColRNAI	-	-	-	-	-	traT	-	326	4.85225	57698	99.59	0	0	5946942	35.9971	35.7586
- : No known gene detected
: This isolate showed an error when detecting the virulent genes with VirulentFinder on CGE.
(gene)-like : The sequence of the gene presents a high similarity with the original one but carrying also some small differences.
